# Supplementary material for: Opening the Random Forest Black Box of 1H NMR Metabolomics Data by the Exploitation of Surrogate Variables
Source: Metabolites. 2023 Oct 13;13(10):1075. doi: 10.3390/metabo13101075 (PMC10608983; doi:10.3390/metabo13101075)
Supplement: Supplementary file 1 [file metabolites-13-01075-s001.zip]

Archive with 3 entries (3 files):
- Supplementary_figures.pdf
- TablesS1.csv
- TablesS2.csv
