# Supplementary material for: Opening the Random Forest Black Box of 1H NMR Metabolomics Data by the Exploitation of Surrogate Variables
Source: Metabolites. 2023 Oct 13;13(10):1075. doi: 10.3390/metabo13101075 (PMC10608983; doi:10.3390/metabo13101075)
Supplement: Supplementary file 1 [file metabolites-13-01075-s001.zip › TablesS1.csv]

	Variety	Barcode	8.995	8.985	8.975	8.965	8.955	8.945	8.935	8.925	8.915	8.905	8.895	8.885	8.875	8.865	8.855	8.845	8.835	8.825	8.815	8.805	8.795	8.785	8.775	8.765	8.755	8.745	8.735	8.725	8.715	8.705	8.695	8.685	8.675	8.665	8.655	8.645	8.635	8.625	8.615	8.605	8.595	8.585	8.575	8.565	8.555	8.545	8.535
10130	T. Melanosporum	18-IT-013-MA-ME-FR	0.00114217666666667	0.00067642	0.000919723333333333	0.00201502666666667	0.00550148666666667	0.000573183333333333	0.00143756333333333	0.00165433666666667	0.00143742666666667	0.00101073333333333	0.0006249	0.000968586666666667	0.00055641	0.00118503	0.000910916666666667	0.00088407	0.000821326666666667	0.000740646666666667	0.000645353333333333	0.000939943333333333	0.00052089	0.00077237	0.00019571	0.00027957	0.00051027	0.00070095	0.00139942333333333	0.00163756	0.00177673333333333	0.000671813333333333	0.000395743333333333	0.0009122	0.000942573333333333	0.00077099	0.000490016666666667	0.00031198	0.0004825	0.00595122333333333	0.00299715	0.00137131	0.00144732666666667	0.00132561333333333	0.00121754	0.0107903133333333	0.00451355666666667	0.00129852666666667	0.00428321666666667
10170	T. Melanosporum	18-FR-017-NB-ME-FR	0.00056615	0.0007043	0.00180653	0.00211895333333333	0.00502813333333333	0.00104516	0.0014001	0.000751206666666667	0.000741403333333333	0.000849376666666667	0.000598856666666667	0.000858486666666667	0.000662206666666667	0.000319793333333333	0.00045994	0.00030371	0.000761213333333333	0.00079711	0.000584213333333333	0.000644516666666667	0.00102591333333333	0.00131665333333333	0.000589693333333333	0.00064494	0.000342516666666667	0.000634216666666667	0.000584533333333333	0.000248023333333333	0.000882356666666667	0.00068298	0.00072465	0.00100008666666667	0.00124451666666667	0.000481743333333333	0.00100084666666667	0.00153991333333333	0.000972576666666667	0.00188324	0.00223048666666667	0.00205611	0.0023908	0.00180330333333333	0.00059471	0.00119014333333333	0.00149301333333333	0.000484056666666667	0.000848946666666667
10210	T. Melanosporum	18-AU-021-NB-ME-FR	0.00104714	0.000720776666666667	0.00136174	0.00231393666666667	0.00876627666666667	0.000751356666666667	0.00107899666666667	0.00105603666666667	0.00102360666666667	0.00142097	0.000806336666666667	0.00089595	0.000637083333333333	0.000415666666666667	0.000391663333333333	0.00118486	0.000856496666666667	0.0005881	0.00026282	0.000858143333333333	0.000303496666666667	0.000469573333333333	0.00064047	0.000794143333333333	0.00042657	0.000657413333333333	0.00108819333333333	0.00180697	0.00264798666666667	0.00121953	0.00115893333333333	0.000659473333333333	0.00108714666666667	0.000550116666666667	0.000786253333333333	0.000581983333333333	0.00111262666666667	0.01236344	0.0107466166666667	0.00143434333333333	0.000941546666666667	0.0010346	0.00145172333333333	0.01099406	0.0080019	0.00197488666666667	0.00560224666666667
10450	T. Melanosporum	19-ES-045-TE-ME-FR	0.000913733333333333	0.00129891	0.00170715666666667	0.00200880333333333	0.00674588333333333	0.00185959333333333	0.00107556	0.00140054333333333	0.00114202	0.000983353333333333	0.000693013333333333	0.000239596666666667	0.00135804666666667	0.00128402	0.00066724	0.000941903333333333	0.000129226666666667	0.000313856666666667	0.000875903333333333	0.00114866666666667	0.000739646666666667	0.000669636666666667	0.00055834	0.000698263333333333	0.000440136666666667	0.000760666666666667	0.000375796666666667	0.00103786	0.000930146666666667	0.000784813333333333	0.00108437	0.000961566666666666	0.000749123333333333	0.000702683333333333	0.0005647	0.000423743333333333	0.000661133333333333	0.00136722	0.00232649	0.00194055333333333	0.00125701	0.00156596	0.00132970666666667	0.01091653	0.00295237666666667	0.00122636333333333	0.00148061
10461	T. Melanosporum	19-ES-046.1-VA-ME-FR	0.00026756	0.00066827	0.00157427	0.00150084	0.00374818333333333	0.00111425	0.00139985666666667	0.000658433333333333	0.000894483333333333	0.000983496666666666	0.00072116	0.000291456666666667	0.00102745	0.000476016666666667	0.000683436666666667	0.00060583	0.00150955333333333	0.00105291333333333	0.000383606666666667	0.000886193333333333	0.00103009	0.000975746666666667	0.00087324	0.00045132	0.000855346666666667	0.000985586666666667	0.000734233333333333	0.00117011	0.00068248	0.000730423333333333	0.0010184	0.000917233333333333	0.00101553	0.000565003333333333	0.00122704666666667	0.000988223333333333	0.00101930333333333	0.00721584333333333	0.00215303333333333	0.00145239333333333	0.00103418666666667	0.00120673	0.00084859	0.00559958666666667	0.00289636666666667	0.00152842666666667	0.00327171666666667
10462	T. Melanosporum	19-ES-046.2-VA-ME-FR	0.00138731	0.000956113333333333	0.000852463333333333	0.00168648	0.00384988	0.00111435	0.000723686666666667	0.00067498	0.00104729666666667	0.000786096666666667	0.000676756666666667	0.000661883333333333	0.000703423333333333	0.00123179	0.00083697	0.00084051	0.000858623333333333	0.000792376666666667	0.00100224333333333	0.00176312	0.00069898	0.000710776666666667	0.000504106666666667	0.0008466	0.000477203333333333	0.000260326666666667	0.000731073333333333	0.00157083	0.00155957333333333	0.00086205	0.000909346666666667	0.000993426666666667	0.00010739	0.00077118	0.000578063333333333	0.000646256666666667	0.000996773333333333	0.0054625	0.00126896	0.00112030333333333	0.00116548666666667	0.00121312666666667	0.00112413	0.00818315333333333	0.003471	0.00135800333333333	0.00434198
10463	T. Melanosporum	19-ES-046.3-VA-ME-FR	0.00117009666666667	0.00076714	0.0012347	0.00143175666666667	0.00437346	0.00130237333333333	0.00128119	0.00137478666666667	0.000714473333333333	0.00134817666666667	0.00107562333333333	0.00102666666666667	0.00064098	0.00082171	0.000830856666666667	0.00139607666666667	0.00105235666666667	0.00044191	0.00080768	0.000629036666666667	0.00143435333333333	0.000770206666666667	0.00059704	0.00129303333333333	0.000606783333333333	0.00027546	0.00133418	0.00154392	0.0012158	0.000792553333333333	0.00030087	0.00083705	0.000838603333333333	0.00105465666666667	0.00127013666666667	0.000653306666666667	0.00122356	0.000691796666666667	0.00534766	0.00129420666666667	0.000709766666666667	0.000434666666666667	0.00111997333333333	0.0110922533333333	0.00680467666666667	0.00210956333333333	0.00403868666666667
10471	T. Melanosporum	19-IT-047.1-RO-ME-FR	0.000850726666666667	0.00092233	0.00106705	0.00185472	0.00381346333333333	0.00112256666666667	0.00126074333333333	0.00104116333333333	0.00171576333333333	0.000757786666666667	0.00100739666666667	0.000640203333333333	0.000947786666666667	0.000735013333333333	0.00103385666666667	0.00067869	0.00079232	0.000695186666666667	0.00131536666666667	0.000619173333333333	0.000691086666666667	0.000980313333333333	0.000895053333333333	0.00089256	0.000358136666666667	0.00049214	0.000539763333333333	0.00148981	0.00162558666666667	0.00091046	0.000542106666666667	0.000764476666666667	0.00080092	0.000743986666666667	0.000901753333333333	0.00152692666666667	0.000943466666666667	0.00137631	0.00956785666666667	0.00108046666666667	0.00199072	0.00137407	0.00206498333333333	0.00768347	0.00464207666666667	0.00166233666666667	0.00195965
10490	T. Melanosporum	19-FR-049-NB-ME-FR	0.000771676666666667	0.00191640333333333	0.00131923	0.00228082	0.00632601333333333	0.00126271333333333	0.00122046333333333	0.00176022333333333	0.00119357333333333	0.00162673	0.000741163333333333	0.000500076666666667	0.000851486666666667	0.00051211	0.000978293333333333	0.00085798	0.00130473	0.000789406666666667	0.00136416666666667	0.000827816666666667	0.00039897	0.00156690666666667	0.000428356666666667	0.000479953333333333	0.000575983333333333	0.000171706666666667	0.000568346666666667	0.00202637333333333	0.00164186333333333	0.000706116666666667	0.000747796666666667	0.00029295	0.000986886666666667	0.000821553333333333	0.000885526666666667	0.000657216666666667	0.00076575	0.00118653	0.00456102333333333	0.00382512333333333	0.000820416666666667	0.00108285333333333	0.00065326	0.00374062666666667	0.00216254666666667	0.00140712333333333	0.00479154
10550	T. Melanosporum	19-AU-055-NB-ME-FR	0.00091787	0.000945256666666667	0.00146302666666667	0.00205388	0.00456297333333333	0.00113911	0.00135232333333333	0.000847736666666667	0.00095745	0.000986493333333333	0.000430683333333333	0.00092598	0.000904666666666667	0.000809566666666667	0.00104179333333333	0.000819003333333333	0.00076687	0.000791993333333333	0.00103561666666667	0.00127553	0.00138181333333333	0.0008606	0.00062278	0.00108365666666667	0.000188393333333333	0.000631976666666667	0.00149396	0.00115328	0.00119753666666667	0.00123348	0.000619233333333333	0.000873916666666667	0.000556593333333333	0.00100360333333333	0.000723626666666667	0.000778693333333333	0.00043996	0.00638340333333333	0.00652029333333333	0.00136951666666667	0.00112697666666667	0.00099874	0.00122463666666667	0.00289957	0.00306425666666667	0.00131915	0.00294623333333333
10770	T. Melanosporum	20-IT-077-AB-ME-FR	0.000433183333333333	0.00104434333333333	0.0015823	0.00253413	0.00324453	0.000988723333333333	0.00180053666666667	0.00149919333333333	0.000915356666666667	0.00058596	0.00130981	0.00167488333333333	0.000847813333333333	0.00063512	0.000395553333333333	0.00092213	0.000673713333333333	0.000468493333333333	0.00048383	0.000573493333333333	0.000830166666666667	0.000867293333333333	0.000750596666666667	0.000811823333333333	0.000494093333333333	0.000849316666666667	0.00111106333333333	0.00134345666666667	0.00134765666666667	0.00131827333333333	0.000677543333333333	0.00150384	0.000747576666666667	0.000554393333333333	0.00061717	0.00101013333333333	0.000681693333333333	0.00340870666666667	0.00150833333333333	0.000961736666666667	0.00103474	0.00076114	0.00263222333333333	0.0136089933333333	0.00503298	0.000484143333333333	0.00293251333333333
10830	T. Melanosporum	20-AU-083-NB-ME-FR	0.000276646666666667	0.000411406666666667	0.000966006666666667	0.00133525666666667	0.00466625	0.0020012	0.000940113333333333	0.000725553333333333	0.000865583333333333	0.00104890333333333	0.000537906666666667	0.000841703333333333	0.00048112	0.000434163333333333	0.000360926666666667	0.000450043333333333	0.000389023333333333	0.000875036666666667	0.000552403333333333	0.00060504	0.000320663333333333	0.00076944	0.000854143333333333	0.000646993333333333	0.000828343333333333	0.00114928333333333	0.000808143333333333	0.00232121333333333	0.00285887	0.00119843333333333	0.000344413333333333	0.000833616666666667	0.00126793333333333	0.000550646666666667	0.000430143333333333	0.000189613333333333	0.00062026	0.00190833666666667	0.00325310333333333	0.00139305666666667	0.00152305666666667	0.000779503333333333	0.00067903	0.00763159333333333	0.00421633	0.00344607333333333	0.00491003666666667
10120	T. Magnatum	18-IT-012-R-MA-FR	0.00077002	0.00058858	0.000977696666666667	0.00137116	0.00690663666666667	0.00221763333333333	0.00120350666666667	0.00112253666666667	0.000460043333333333	0.00081727	0.000211896666666667	0.00034118	0.00087204	0.00068836	0.000899813333333333	0.00070457	0.00144858	0.000330806666666667	0.000340796666666667	0.00101906	0.00071326	0.00197431333333333	0.000654773333333333	0.00065414	0.00029509	0.000229916666666667	0.00062149	0.00152216	0.00148170333333333	0.000977143333333333	0.000551736666666667	0.00106625666666667	0.000594223333333333	0.000956233333333333	0.00128304666666667	0.000739643333333333	0.000938806666666667	0.00845645333333333	0.00191121666666667	0.00117251666666667	0.00194259	0.00270759333333333	0.00130165333333333	0.00980365333333333	0.00677362666666667	0.00210946	0.00750601333333333
10160	T. Magnatum	18-IT-016-NB-MA-FR	0.000267243333333333	0.000349376666666667	0.00049348	0.00138661666666667	0.00464646333333333	0.00129994	0.000530146666666667	0.00029796	0.000820623333333333	0.000626353333333333	0.000741413333333333	0.000539823333333333	0.00089332	0.00060953	0.000505516666666667	0.00103007	0.00110862	0.000436956666666667	0.00133647	0.00060974	0.000481663333333333	0.00079595	0.000469486666666667	0.000790253333333333	0.000481046666666667	0.00146371666666667	0.000745016666666667	0.000890236666666667	0.00046436	0.000273733333333333	0.000453173333333333	0.000478193333333333	0.000569743333333333	0.0007692	0.000633286666666667	0.00039409	0.000465413333333333	0.00363913333333333	0.0013723	0.00276597666666667	0.00307500333333333	0.00394952666666667	0.000774983333333333	0.00302208333333333	0.00185002666666667	0.00158284666666667	0.00484016333333333
10190	T. Magnatum	18-IT-019-NB-MA-FR	0.000299993333333333	0.000377936666666667	0.0002539	0.00207298	0.0074495	0.00261521666666667	0.00152511333333333	0.000845793333333333	0.00057997	0.000867716666666667	0.000995066666666667	0.000637033333333333	0.000592856666666667	0.000567513333333333	0.000469966666666667	0.000518466666666667	0.000365766666666667	0.000434393333333333	0.00079222	0.000601793333333333	0.00035119	0.00068278	0.000693983333333333	0.000731933333333333	0.000440123333333333	0.00104881666666667	0.000589913333333333	0.00076346	0.00133229333333333	0.000882516666666667	0.000313056666666667	0.000966806666666667	0.000644673333333333	0.000655016666666667	0.000405603333333333	0.000900236666666667	0.00042048	0.00688513333333333	0.00631443666666667	0.00174710333333333	0.00358366	0.00325709	0.00182531	0.00844558666666667	0.00487373	0.00177559	0.00857387666666667
10330	T. Magnatum	18-BG-033-SL-MA-FR	0.00102644	0.000376793333333333	0.00042384	0.00100725333333333	0.00834157666666667	0.00135711333333333	0.00078678	0.00082435	0.00041467	0.00042961	0.00054136	0.000751123333333333	0.000388116666666667	0.00031731	0.000500563333333333	0.000272273333333333	0.000321306666666667	0.00106506333333333	0.00086813	0.000309746666666667	0.00076157	0.00088779	0.00080341	0.000727266666666667	0.00037093	0.000370596666666667	0.00124935333333333	0.00139259666666667	0.00146556333333333	0.00099686	0.000485326666666667	0.00043248	0.000517396666666667	0.000238816666666667	0.000348983333333333	0.000690583333333333	0.00069065	0.000865283333333333	0.0148760233333333	0.00442035	0.00477710333333333	0.00404940666666667	0.000847986666666667	0.00417612333333333	0.00389273333333333	0.00245720666666667	0.0103270866666667
10340	T. Magnatum	18-RU-034-TJ-MA-FR	0.000546866666666667	0.00082194	0.000732946666666667	0.00180835	0.00517550333333333	0.00141101333333333	0.00071466	0.000405966666666667	0.00113786333333333	0.00121551333333333	0.000730643333333333	0.000442276666666667	0.000353093333333333	0.000402273333333333	0.0009677	0.000557143333333333	0.000453523333333333	0.000446516666666667	0.000525913333333333	0.000544006666666667	0.00074982	0.00067507	0.00146187	0.00107672333333333	0.000651763333333333	0.00065964	0.000982666666666667	0.000871483333333333	0.00119723	0.000816926666666667	0.00154354	0.00045001	0.000678516666666667	0.000394553333333333	0.000699953333333333	0.00140461333333333	0.00080667	0.00405618333333333	0.00994339	0.00304485333333333	0.00301920333333333	0.00215977333333333	0.00138669333333333	0.00682453333333333	0.00367283666666667	0.00204317	0.00617089
10350	T. Magnatum	18-KA-035-BU-MA-FR	0.000577016666666667	0.000599903333333333	0.000615463333333333	0.000721303333333333	0.00425356666666667	0.00124575	0.000302336666666667	0.000451246666666667	0.00075663	0.000261496666666667	0.000385426666666667	0.000986243333333333	0.000522073333333333	0.00031685	0.000982316666666667	0.000328113333333333	0.000995596666666667	0.00075393	0.000613516666666667	0.000652056666666667	0.00044716	0.00151046333333333	0.00055184	0.000651423333333333	0.00104384666666667	0.000900116666666667	0.00057288	0.000349956666666667	0.000828766666666667	0.000450803333333333	0.00058032	0.00021274	0.00116699333333333	0.00085401	0.00079736	0.00188627666666667	0.00102478666666667	0.00471097333333333	0.00365073666666667	0.00169141	0.00272417666666667	0.00247584333333333	0.00156469	0.00618784	0.00313346333333333	0.00199118666666667	0.00571573333333333
10360	T. Magnatum	18-IT-036-PI-MA-FR	0.00051087	0.00105505333333333	0.000260073333333333	0.00139240666666667	0.00567355333333333	0.00131452666666667	0.00112243	0.000504136666666667	0.00059704	0.000869726666666667	0.000689993333333333	0.000378823333333333	0.000614653333333333	0.000734786666666667	0.000441043333333333	0.00098744	0.00111306666666667	0.000790483333333333	0.00058054	0.00074583	0.000776846666666667	0.000714773333333333	0.000374586666666667	0.00067912	0.000650383333333333	0.00106437	0.000690396666666667	0.00121681	0.000900893333333333	0.00087652	0.00051461	0.00083824	0.000489696666666667	0.00125353333333333	0.00104749	0.00117257666666667	0.00120243	0.00409911	0.00743599	0.00240937333333333	0.00253452	0.00151189333333333	0.000972276666666667	0.00737301333333333	0.00330306333333333	0.00184188333333333	0.00490367666666667
10370	T. Magnatum	18-IT-037-NB-MA-FR	0.00101353666666667	0.000636293333333333	0.000943373333333333	0.0017	0.00643459	0.00185050333333333	0.00060069	0.000618086666666667	0.000947853333333333	0.000689206666666667	0.000655593333333333	0.000887016666666667	0.000695203333333333	0.000588036666666667	0.00049859	0.000705506666666667	0.00113638666666667	0.00082185	0.000499453333333333	0.00121761	0.000713656666666667	0.000483493333333333	0.000431353333333333	0.00034272	0.000387303333333333	0.000692613333333333	0.00140335	0.00190638666666667	0.000914523333333333	0.000872486666666667	0.000885176666666667	0.000630863333333333	0.00130255	0.00048138	0.000757503333333333	0.000713926666666667	0.000913236666666667	0.00860014	0.00607883333333333	0.00256809666666667	0.00263834	0.00202653333333333	0.00151445666666667	0.00958283333333333	0.00700448333333333	0.00143167333333333	0.00705918333333333
10380	T. Magnatum	18-IT-038-AB-MA-FR	0.00060906	0.00043741	0.000559156666666667	0.000646786666666667	0.00445665666666667	0.0012205	0.000546173333333333	0.00109427	0.00081926	0.00077923	0.00078412	0.000441166666666667	0.00102941	0.000786453333333333	0.00105232666666667	0.000444096666666667	0.000512566666666667	0.000572133333333333	0.00056001	0.00106391666666667	9.42766666666667e-05	0.000853263333333333	0.00062728	0.0008208	0.000649953333333333	0.000468686666666667	0.000231146666666667	0.000999756666666667	0.000651513333333333	0.000651983333333333	0.000685706666666667	0.000646893333333333	0.000918873333333333	0.00042587	0.00098765	0.000372843333333333	0.000445046666666667	0.00704820333333333	0.00323112666666667	0.00154575	0.00257875666666667	0.00126489	0.00158037666666667	0.00362949	0.00665655666666667	0.00151994	0.00549463
10390	T. Magnatum	18-IT-039-UM-MA-FR	0.00134896333333333	0.000982693333333333	0.000958806666666667	0.0013668	0.00525457333333333	0.00136302666666667	0.00117522	0.00084606	0.000994406666666667	0.000709216666666667	0.00103378333333333	0.00050327	0.000933643333333333	0.00127068666666667	0.000705176666666667	0.000827316666666667	0.000578743333333333	0.000617223333333333	0.000434346666666667	0.000744303333333333	0.00060264	0.00082506	0.00164105666666667	0.00104328	0.000590066666666667	0.000886616666666667	0.00105827333333333	0.00129203	0.00164108333333333	0.000761843333333333	0.000496126666666667	0.000495773333333333	0.000651843333333333	0.000908063333333333	0.000444066666666667	0.000729163333333333	0.00027837	0.0039729	0.00743141	0.00228089	0.00170724666666667	0.00202244333333333	0.00120455	0.00484297666666667	0.00487485666666667	0.00213145	0.00802787
10400	T. Magnatum	18-IT-040-LA-MA-FR	0.00094637	0.000240503333333333	0.00166527	0.00158188333333333	0.0063492	0.00118029333333333	0.00116304	0.000978283333333333	0.000337443333333333	0.000554566666666667	0.00058697	0.000744866666666667	0.00056617	0.00039118	0.00103491333333333	0.00086818	0.000444953333333333	0.000645303333333333	0.00107214666666667	0.000877536666666667	0.00124427	0.000351316666666667	0.000947246666666667	0.000442563333333333	0.000395886666666667	0.000855476666666667	0.00129415333333333	0.00113458	0.00107931	0.000658226666666667	0.00104508	0.000358766666666667	0.00130854	0.000643013333333333	0.000344796666666667	0.000624786666666667	0.000614256666666667	0.00849228	0.00606105333333333	0.00186510666666667	0.00272286666666667	0.00294434666666667	0.000934853333333333	0.00683621	0.00465482	0.00178440666666667	0.00783995666666667
10410	T. Magnatum	18-IT-041-KA-MA-FR	0.000523086666666667	0.000390403333333333	0.00034607	0.00140077333333333	0.00638367	0.00151594	0.00141638666666667	0.000798183333333333	0.00074062	0.000799473333333333	0.000800453333333333	0.00075658	0.000521413333333333	0.00054843	0.00086365	0.00054425	0.00100283	0.000624926666666667	0.00125422666666667	0.000253343333333333	0.000384456666666667	0.000689346666666667	0.000470753333333333	0.00065116	0.000912406666666667	0.000548573333333333	0.000915683333333333	0.00104795	0.00125528666666667	0.000819863333333333	0.000658086666666667	0.000392996666666667	0.000413516666666667	0.00088592	0.000661956666666667	0.00117127333333333	0.000901183333333333	0.00443754666666667	0.00394552333333333	0.00239262	0.00357339666666667	0.00231093333333333	0.00120369666666667	0.00618315666666667	0.00436597	0.00108061666666667	0.00584475666666667
10420	T. Magnatum	18-IT-042-MK-MA-FR	0.00068156	0.00126411	0.000437443333333333	0.00111865333333333	0.00381848666666667	0.00169902	0.000659706666666667	0.00064925	0.00148443	0.000607043333333333	0.000628106666666667	0.000687086666666667	0.000987126666666667	0.000370686666666667	0.000856533333333333	0.00110224666666667	0.00043788	0.00088863	0.000620573333333333	0.000672126666666667	0.00099022	0.00060694	0.00032074	0.0007378	0.00043459	0.00047417	0.000486913333333333	0.00120327	0.000566616666666667	0.000537586666666667	0.000502233333333333	0.00019279	0.001137	0.00062416	0.000516063333333333	0.000310303333333333	0.00044732	0.00540795666666667	0.00283556666666667	0.00201309666666667	0.00225012333333333	0.00215640333333333	0.000811526666666667	0.00526675333333333	0.00321318666666667	0.00170068	0.00527919333333333
10430	T. Magnatum	18-IT-043-ML-MA-FR	0.00044687	0.0006671	0.000554396666666667	0.00160458	0.00342786	0.00168339	0.00129941	0.000725756666666667	0.000797666666666667	0.00090577	0.000878923333333333	0.000735173333333333	0.000755136666666667	0.00097206	0.000536323333333333	0.000728456666666667	0.000695243333333333	0.00091428	0.00100076666666667	0.00135405	0.000867903333333333	0.000393676666666667	0.000553403333333333	0.000572666666666667	0.000122563333333333	0.00113322	0.000414553333333333	0.00177910666666667	0.00127622333333333	0.00062755	0.00143446	0.000452726666666667	0.000415403333333333	0.000733903333333333	0.00141137	0.00082176	0.00043424	0.000663703333333333	0.00855455333333333	0.00173994333333333	0.0023195	0.00157609	0.000862163333333333	0.00531855333333333	0.00598775666666667	0.00237948	0.00554581333333333
10670	T. Magnatum	19-BG-067-NB-MA-FR	0.000390236666666667	0.000950413333333333	0.00085152	0.00102796	0.00382567333333333	0.00156423666666667	0.00066983	0.0005777	0.00150536333333333	0.000620106666666667	0.00049823	0.00102003	0.000751703333333333	0.000282176666666667	0.00049568	0.00061637	0.000582796666666667	0.00030119	0.000951676666666667	0.000667233333333333	0.00045351	0.00117529666666667	0.000210763333333333	0.000513953333333333	0.00072078	0.000905026666666667	0.000528576666666667	0.000437796666666667	0.00090536	0.000408193333333333	0.000624646666666667	0.000317156666666667	0.00116713666666667	0.00075986	0.000212056666666667	0.000398733333333333	0.000626403333333333	0.00290467666666667	0.00280362666666667	0.00134191666666667	0.00197349333333333	0.00215749666666667	0.00105585333333333	0.00204613333333333	0.00212122	0.00148201333333333	0.00451689
10680	T. Magnatum	19-RU-068-NB-MA-FR	0.000446463333333333	0.000426673333333333	0.000781293333333333	0.00164539	0.00463446	0.00194727333333333	0.000662863333333333	0.000636273333333333	0.00045281	0.000777396666666667	0.00105865	0.00065948	0.00105643333333333	0.000681623333333333	0.000573673333333333	0.000418486666666667	0.000874826666666667	0.000830286666666667	0.0010097	0.000598206666666667	0.000427816666666667	0.000199026666666667	0.000863633333333333	0.000632163333333333	0.00071737	0.000371836666666667	0.000523186666666667	0.00108435	0.000882716666666667	0.000668266666666667	0.00111471	0.000984913333333333	0.000996056666666667	0.00083393	0.00056481	0.000893396666666667	0.00046555	0.00648536333333333	0.00415759	0.00283519666666667	0.00236105333333333	0.00223071333333333	0.000807623333333333	0.00320536	0.00567057	0.00225393	0.00583395333333333
10690	T. Magnatum	19-IT-069-NB-MA-FR	0.00047612	0.00089042	0.00125515333333333	0.00141053333333333	0.00627798	0.00110498333333333	0.0004654	0.000521886666666667	0.00113886	0.000843156666666667	0.000529653333333333	0.00030787	0.000190593333333333	0.000841163333333333	0.000667393333333333	0.00121840666666667	0.00117960666666667	0.000822496666666667	0.000460086666666667	0.000678693333333333	0.00103292333333333	0.00066785	0.000737653333333333	0.000858456666666667	0.00103822333333333	0.00033624	0.00058986	0.00204298333333333	0.00138792	0.00138879	0.000936823333333333	0.00085883	0.000669573333333333	0.0008011	0.0009548	0.000601756666666667	0.000652723333333333	0.00666665666666667	0.00296069666666667	0.00216455	0.00295152333333333	0.00176722333333333	0.00134716333333333	0.01181177	0.00687198666666667	0.00161827333333333	0.00871433333333333
10700	T. Magnatum	19-KA-070-NB-MA-FR	0.000610763333333333	0.00065876	0.000635723333333333	0.00126463	0.00480506333333333	0.00154086666666667	0.000539846666666667	0.00040845	0.000699656666666667	0.000833906666666667	0.00103637	0.00085761	0.0007713	0.00040387	0.000454576666666667	0.000501146666666667	0.00120070333333333	0.00082551	0.000631913333333333	0.00102785666666667	0.00092442	0.00127908333333333	0.000286203333333333	0.000421473333333333	0.000477883333333333	0.0005299	0.000491256666666667	0.000890446666666667	0.00135841666666667	0.000604296666666667	0.000410606666666667	0.00071751	0.000636553333333333	0.000130806666666667	0.00057068	0.00040604	0.00129304333333333	0.00493394666666667	0.00387768666666667	0.00318955	0.00292902333333333	0.00287863333333333	0.00080489	0.00424255	0.00896126	0.00176501	0.00356441333333333
10720	T. Magnatum	19-IT-072-XX-MA-FR	0.000430476666666667	0.00036346	0.000581763333333333	0.000187513333333333	0.00232674	0.00286677666666667	0.00103338	0.000627856666666667	0.00046905	0.000753403333333333	0.000520666666666667	0.00088839	0.000439663333333333	0.000560783333333333	0.000450366666666667	0.000294503333333333	0.000319203333333333	0.000321336666666667	0.00034127	0.00029935	0.000567666666666667	0.000479123333333333	0.000676596666666667	0.00069674	0.000312636666666667	0.00017359	0.00024572	0.000462636666666667	0.000413593333333333	0.00062494	0.00048497	0.000213633333333333	0.00049345	0.000574063333333333	0.000878786666666667	0.000814496666666667	0.00058844	0.00451999	0.00325766333333333	0.00331853333333333	0.00678834	0.00189976666666667	0.000884153333333333	0.00254468333333333	0.00190449333333333	0.00236793666666667	0.00429296666666667
10730	T. Magnatum	19-IT-073-NB-MA-FR	0.000499393333333333	0.000944236666666667	0.00102713666666667	0.00192486	0.00761848333333333	0.00265033	0.00123419	0.00057585	0.000527233333333333	0.000612176666666667	0.000699916666666667	0.00043492	0.00072552	0.000817326666666667	0.00053611	0.000595536666666667	0.000392896666666667	0.00058342	0.000486423333333333	0.000732	0.00136448333333333	0.00046009	0.000651043333333333	0.00039122	0.000421356666666667	0.00050357	0.000669133333333333	0.00280087	0.00178622333333333	0.00103304333333333	0.000487633333333333	0.00104989333333333	0.00100003666666667	0.000971233333333333	0.000768836666666667	0.000587956666666667	0.000506223333333333	0.00344315	0.00469151666666667	0.00263564	0.00264765666666667	0.00249772666666667	0.00175926666666667	0.00559746	0.00641137666666667	0.00156024	0.00840922333333333
10740	T. Magnatum	19-IT-074-PI-MA-FR	0.00117847	0.000520533333333333	0.00114224333333333	0.000746516666666667	0.00397737666666667	0.00075034	0.00040002	0.000376403333333333	0.00091589	0.00101801	0.00132656	0.001462	0.000348383333333333	0.00092877	0.00106138	0.000691943333333333	0.000488596666666667	0.00071448	0.00108259666666667	0.000626973333333333	0.00120044666666667	0.00121038333333333	0.00135649	0.000231986666666667	0.000792006666666667	0.000315653333333333	0.00076797	0.000865136666666667	0.000830023333333333	0.00101807	0.00039749	0.000726846666666667	0.000779443333333333	0.000579246666666667	0.000501893333333333	0.000732946666666667	0.00140453	0.00575789	0.00447170333333333	0.00260850666666667	0.00333933	0.00211649	0.00107546	0.007869	0.00544467333333333	0.00196840666666667	0.00455686333333333
10010	T. Indicum	17-CN-001-NB-IN-FR	0.000995526666666667	0.000847986666666667	0.00165456666666667	0.00090657	0.00352997333333333	0.00117603	0.00070457	0.00149744	0.00122881	0.00182395666666667	0.00069548	0.00020056	0.000631553333333333	0.0013796	0.000384996666666667	0.000871416666666667	0.00057754	0.00114226	0.000510203333333333	0.000621753333333333	0.000793156666666667	0.000733343333333333	0.000881846666666667	0.000720843333333333	0.00046163	0.000522723333333333	0.000963986666666667	0.00116921666666667	0.00151315333333333	0.00081337	0.000742506666666667	0.000694793333333333	0.000817933333333333	0.000743863333333333	0.00029345	0.00074705	0.000618606666666667	0.00143430333333333	0.000864473333333333	0.00119601666666667	0.000641066666666667	0.00117259666666667	0.00111727	0.00839264666666667	0.00243283	0.00158081333333333	0.00317087333333333
10150	T. Indicum	18-CN-015-NB-IN-FR	0.0002163	0.000461116666666667	0.000690233333333333	0.00169004333333333	0.00358422666666667	0.00127867	0.00152330666666667	0.00107266	0.000735683333333333	0.00054954	0.000497883333333333	0.000491513333333333	0.000651183333333333	0.00054059	0.000748573333333333	0.00042952	0.00024964	0.00075765	0.00045031	0.000945996666666667	0.000620823333333333	0.00043903	0.000666796666666667	0.000946356666666667	0.000852196666666667	0.000812686666666667	0.00183293	0.00131703333333333	0.00125237	0.00055587	0.00109107	0.00057172	0.00068371	0.00057996	0.00072067	0.000649786666666667	0.000711023333333333	0.00271059	0.00448640666666667	0.00158573	0.000860983333333333	0.00117374	0.00132722666666667	0.00565623	0.0020459	0.0010814	0.00230655333333333
10260	T. Indicum	18-CN-026-NB-IN-FR	0.00097687	0.000403743333333333	0.00109309666666667	0.00164443666666667	0.00366664666666667	0.00088673	0.00121177	0.00125927666666667	0.000626806666666667	0.00043631	0.00058023	0.000546086666666667	0.00094397	0.00139482	0.00080398	0.000827276666666667	0.00101266	0.000716766666666667	0.00078804	0.00060501	0.000851736666666667	0.000514573333333333	0.000697876666666667	0.000681836666666667	0.00053818	0.000574513333333333	0.000902486666666667	0.00038568	0.00065526	0.000677976666666667	0.00059877	0.000698736666666667	0.000819016666666667	0.000763636666666667	0.000590616666666667	0.000385776666666667	0.000352796666666667	0.00136793	0.00165706333333333	0.00160368666666667	0.00107531666666667	0.00117903333333333	0.000324253333333333	0.00093924	0.00123384333333333	0.00087648	0.00111484
10300	T. Indicum	18-CN-030-NB-IN-FR	0.000400153333333333	0.000792253333333333	0.000840883333333333	0.00124488666666667	0.00379377666666667	0.00093732	0.000833696666666667	0.00130729666666667	0.00078984	0.000612376666666667	0.000261	0.00054972	0.00133527666666667	0.000772443333333333	0.00071767	0.00107209666666667	0.000975323333333333	0.00079824	0.00059496	0.00105250333333333	0.000969173333333333	0.000655406666666667	0.000749523333333333	0.00124354666666667	0.00039822	0.000895273333333333	0.00127064666666667	0.00124272333333333	0.00147241	0.00053413	0.000892673333333333	0.000579036666666667	0.000586103333333333	0.000567466666666667	0.000916066666666667	0.00104054	0.000472273333333333	0.00429317	0.0045575	0.000675523333333333	0.00100028333333333	0.0008564	0.00108289666666667	0.00408392666666667	0.00209661	0.000673056666666667	0.00299532333333333
10440	T. Indicum	19-CN-044-YN-IN-FR	0.00117558	0.000442753333333333	0.00089401	0.00108538666666667	0.00291352333333333	0.000911833333333333	0.000601396666666667	0.00108670333333333	0.00122392333333333	0.000541776666666667	0.00129659666666667	0.000442756666666667	0.00141416666666667	0.000848703333333333	0.000436463333333333	0.000942806666666667	0.000592696666666667	0.000828873333333333	0.00111179	0.00068547	0.00114119666666667	0.00063548	0.000858226666666667	0.000731023333333333	0.00076713	0.000888776666666667	0.000720646666666667	0.00132593333333333	0.00153227666666667	0.00152640333333333	0.00080868	0.000527033333333333	0.000696256666666667	0.00111678666666667	0.0004621	0.000543273333333333	0.00099099	0.00346946333333333	0.00266352666666667	0.00125336	0.00166476	0.0020172	0.00105295666666667	0.00162548666666667	0.00215666666666667	0.00133017	0.00181969666666667
10520	T. Indicum	19-CN-052-NB-IN-FR	0.000663026666666667	0.000379506666666667	0.00116473	0.00108359333333333	0.00320125	0.00102205	0.000831836666666667	0.000506273333333333	0.000531656666666667	0.000654693333333333	0.000895443333333333	0.000662443333333333	0.00134286	0.00076942	0.000767146666666667	0.00051071	0.000746573333333333	0.000725463333333333	0.00109301	0.00078551	0.000592573333333333	0.000591703333333333	0.000865866666666667	0.00078529	0.000814803333333333	0.000607496666666667	0.00052499	0.00122966333333333	0.000315956666666667	0.0005019	0.000886173333333333	0.00109165333333333	0.00099993	0.000332796666666667	0.0004137	0.000396393333333333	0.00087045	0.00138486666666667	0.00123374333333333	0.00522978333333333	0.00240901	0.000941756666666667	0.000411436666666667	0.00108513	0.00164479333333333	0.00141951666666667	0.00198312333333333
10530	T. Indicum	19-CN-053-NB-IN-FR	0.000403563333333333	0.000557223333333333	0.000745123333333333	0.0008541	0.00355569333333333	0.0013672	0.0008189	0.00080948	0.000888536666666667	0.00145461	0.000361873333333333	0.000881456666666667	0.000448786666666667	0.00130525333333333	0.00038492	0.000135736666666667	0.00017745	0.000768326666666667	0.000477046666666667	0.000190276666666667	0.000614266666666667	0.00072597	0.00099813	0.00079779	0.000712	0.000712303333333333	0.000274466666666667	0.000174496666666667	0.000456246666666667	0.000806563333333333	0.00102461666666667	0.00033618	0.00057616	0.00060157	0.00066042	0.0004553	0.000947263333333333	0.00107662666666667	0.00111372	0.00344348333333333	0.00255503333333333	0.00134847	0.000934863333333333	0.000945956666666667	0.00116339	0.000762743333333333	0.00199530333333333
10541	T. Indicum	19-CN-054.1-NB-IN-FR	0.00088721	0.000724783333333333	0.00156671333333333	0.0009691	0.00288920666666667	0.00049914	0.00171268	0.00103973666666667	0.000868983333333333	0.000624436666666667	0.000444466666666667	0.00039688	0.00070355	0.00101383	0.000964216666666667	0.0010658	0.00054263	0.000444156666666667	0.000935936666666667	0.000509806666666667	0.000786686666666667	0.00114233	0.000700993333333333	0.000442776666666667	0.000568703333333333	0.00127434	0.000697576666666667	0.000615546666666667	0.000359666666666667	0.00086742	0.000391053333333333	0.00039219	0.00107323	0.000951663333333333	0.000739253333333333	0.00047611	0.000866186666666667	0.00114034	0.000345563333333333	0.00360898333333333	0.00263759	0.00179720666666667	0.000576743333333333	0.00103641333333333	0.00159363	0.00114276666666667	0.00163823
10542	T. Indicum	19-CN-054.2-NB-IN-FR	0.000507516666666667	0.000574163333333333	0.000859906666666667	0.00202495333333333	0.00458471	0.000803226666666667	0.00123109333333333	0.00110201666666667	0.00055569	0.00121177666666667	0.00122750333333333	0.00117939	0.000386586666666667	0.00085461	0.000847803333333333	0.00087892	0.00131708	0.00110636	0.00053521	0.000914873333333333	0.00062336	0.000756963333333333	0.000445183333333333	0.00081409	0.000281273333333333	0.000574533333333333	0.000484383333333333	0.000526766666666667	0.000382043333333333	0.000656086666666667	0.0006184	0.000355906666666667	0.00069256	0.000248993333333333	0.000465353333333333	0.000722683333333333	0.000779233333333333	0.00230991	0.00250246666666667	0.00200360666666667	0.00284354	0.00199438333333333	0.00118771333333333	0.00155323	0.00101181333333333	0.00102323	0.00096902
10650	T. Indicum	19-CN-065-NB-IN-FR	0.00050588	0.00140771666666667	0.00132125333333333	0.00158602333333333	0.00367560333333333	0.000956	0.00101715	0.000782673333333333	0.000529563333333333	0.00105166666666667	0.00102122	0.00077418	0.000774336666666667	0.000464613333333333	0.000620086666666667	0.00033215	0.00040249	0.00070023	0.00101453666666667	0.000540263333333333	0.000424166666666667	0.000567513333333333	0.000886086666666667	0.00034275	9.156e-05	0.000408226666666667	0.000502216666666667	0.000709953333333333	0.00063555	0.000253506666666667	0.00028974	0.00081675	0.000766056666666667	0.00034599	0.00103613	0.00041793	0.000350903333333333	0.00175554	0.00152262333333333	0.00236035	0.00192403666666667	0.00178838333333333	0.00083037	0.00195389666666667	0.00186922	0.00137389333333333	0.000814276666666667
10750	T. Indicum	20-CN-075-NB-IN-FR	0.000644883333333333	0.000665683333333333	0.000931333333333333	0.0013307	0.00320813	0.000552473333333333	0.000675666666666667	0.000463716666666667	0.00119320333333333	0.000880106666666667	0.00056347	0.000277576666666667	0.000819943333333333	0.000965686666666667	0.000532333333333333	0.000213176666666667	0.000637226666666667	0.000738846666666667	0.0005647	0.00096818	0.000564183333333333	0.000964413333333333	0.00101843	0.00058423	0.00043159	0.000382836666666667	0.000570543333333333	0.00083626	0.00150155333333333	0.000307253333333333	0.000884836666666667	0.00095545	0.00053105	0.000188973333333333	0.00126578	0.0006198	0.000680686666666667	0.0033707	0.00263619	0.000793856666666667	0.00172064333333333	0.00167215	0.000505903333333333	0.00404837	0.00361711666666667	0.00153133666666667	0.00237811
10760	T. Indicum	20-CN-076-NB-IN-FR	0.000967756666666667	0.00127098666666667	0.00142555666666667	0.00100864	0.00327461	0.00103043333333333	0.00048919	0.000573396666666667	0.00126832666666667	0.000882173333333333	0.000737023333333333	0.000446443333333333	0.00076579	0.00080493	0.000690366666666667	0.00030409	0.00111286666666667	0.000904086666666667	0.000198926666666667	0.00079377	0.00068114	0.00124586333333333	0.000739146666666667	0.000985036666666667	0.000772523333333333	0.00060747	0.00149195	0.00104416666666667	0.00201646	0.000487026666666667	0.00118342333333333	0.000940476666666667	0.000375836666666667	0.00112296333333333	0.000292093333333333	0.000739213333333333	0.000655383333333333	0.00320879	0.00285656333333333	0.00119037333333333	0.00108463666666667	0.0009512	0.000634356666666667	0.00518646	0.00374445333333333	0.00091992	0.00201584333333333
10140	T. Borchii	18-IT-014-NB-AP-FR	0.00057984	0.000784126666666667	0.000975513333333333	0.00100518666666667	0.00209058	0.00087475	0.00147416333333333	0.000730973333333333	0.00127962	0.000739543333333333	0.000724053333333333	0.00081085	0.000722016666666667	0.000296756666666667	0.000355196666666667	0.000864123333333333	0.00029516	0.00103252666666667	0.000612656666666667	0.000652313333333333	0.000435526666666667	0.0007218	0.000532463333333333	0.000560726666666667	0.00051438	0.000723426666666667	0.00105394	0.00116520333333333	0.00175204333333333	0.00056603	0.00065691	0.000708793333333333	0.00073125	0.000423846666666667	0.0003732	0.000599473333333333	0.000196666666666667	0.00166866666666667	0.000802716666666667	0.000341556666666667	0.00142429	0.00071208	0.0006201	0.00195801	0.00205427	0.00111066333333333	0.00258310666666667
10473	T. Borchii	19-IT-047.3-RO-BO-FR	0.00052296	0.000230453333333333	0.000807603333333333	0.000999266666666667	0.00409479	0.00090315	0.00114369333333333	0.000771593333333333	0.00071735	0.000946526666666667	0.000506136666666667	0.000774023333333333	0.00055797	0.00084956	0.000658926666666667	0.000516343333333333	0.00052864	0.000507886666666667	0.00042798	0.00029953	0.000672643333333333	0.000395236666666667	0.00041415	0.00073741	0.00051978	0.00061772	0.000967356666666667	0.00108489	0.000859716666666667	0.00050125	0.000535076666666667	0.000429513333333333	0.000471763333333333	0.000523026666666667	0.000682153333333333	0.00051411	0.000508753333333333	0.00101854333333333	0.00346058	0.00137679333333333	0.00204731333333333	0.00123026666666667	0.00137539666666667	0.00146528333333333	0.00154112666666667	0.000932656666666667	0.00247058666666667
10500	T. Borchii	19-ES-050-NB-AP-FR	0.000610163333333333	0.000817056666666667	0.00111997666666667	0.00186267666666667	0.00369032666666667	0.00081616	0.00148078666666667	0.00182867	0.00141971666666667	0.00254199333333333	0.00217861333333333	0.000996263333333333	0.00123513	0.00224198666666667	0.00150801666666667	0.00134990333333333	0.000861276666666667	0.0018134	0.00098176	0.000768923333333333	0.00118614666666667	0.00127979	0.00156264	0.000742246666666667	0.000398793333333333	0.00059399	0.00056534	0.00155454666666667	0.00129345666666667	0.00101280666666667	0.000846243333333333	0.00124152333333333	0.000318073333333333	0.000697366666666667	0.000817116666666667	0.00076818	0.000588023333333333	0.00136629	0.00246533	0.00281902	0.00156948	0.00065166	0.00094659	0.00182095333333333	0.00204834666666667	0.00125102333333333	0.00250816666666667
10510	T. Borchii	19-IT-051-NB-AP-FR	0.0008093	0.000264613333333333	0.00108074333333333	0.000874516666666667	0.00183774	0.00094985	0.00106003333333333	0.000675006666666667	0.00131083333333333	0.00184613666666667	0.000729153333333333	0.00064997	0.00102461	0.00057742	0.000474723333333333	0.00155388	0.000870463333333333	0.000219246666666667	0.000878306666666667	0.000577136666666667	0.000512523333333333	0.000881253333333333	0.000612186666666667	0.000832336666666667	0.000669826666666667	0.00095088	0.00056996	0.000937613333333333	0.00019119	0.000911866666666667	0.00067672	0.000388263333333333	0.000542653333333333	0.00112195666666667	0.000887796666666667	0.00078345	0.000756036666666667	0.00142762666666667	0.000941806666666667	0.00151364666666667	0.00117265333333333	0.000320973333333333	0.000516723333333333	0.00047956	0.000692546666666667	0.00041202	0.00175347666666667
10780	T. Borchii	20-IT-078-NB-AP-FR	0.000794263333333333	0.000610653333333333	0.00135459666666667	0.000889166666666667	0.00230474333333333	0.000614596666666667	0.000807126666666667	0.00102697	0.000484186666666667	0.00168449333333333	0.00121121333333333	0.00107044666666667	0.000861246666666667	0.000424383333333333	0.000807086666666667	0.00055205	0.000516206666666667	0.00045066	0.000543603333333333	0.00049516	0.000845	0.000660733333333333	0.00027388	0.000842176666666667	0.000524566666666667	0.00061609	0.00098493	0.000752406666666667	0.000497723333333333	0.000858793333333333	0.000450816666666667	0.00031128	0.000326286666666667	0.000430863333333333	0.000574956666666667	0.000328263333333333	0.000636276666666667	0.00204067333333333	0.00149801333333333	0.000877393333333333	0.00128767666666667	0.00124799333333333	0.000579406666666667	0.00283386666666667	0.00295468333333333	0.000655046666666667	0.0018385
10790	T. Borchii	20-BU-079-NB-AP-FR	0.00140489666666667	0.000599113333333333	0.00067985	0.00139873333333333	0.00427059666666667	0.00164678333333333	0.00101657666666667	0.0011827	0.00147784666666667	0.00089127	0.00137456	0.0005539	0.00142639	0.00116387	0.000825713333333333	0.000592603333333333	0.00120754	0.000806446666666667	0.00061743	0.000900826666666667	0.00117213	9.47566666666667e-05	0.000635253333333333	0.000176863333333333	0.0008607	0.000558586666666667	0.00117451333333333	0.00117282	0.000710076666666667	0.000513946666666667	0.00052142	0.000853246666666667	0.000383013333333333	0.000810316666666667	0.000918543333333333	0.00062033	0.000590823333333333	0.000451316666666667	0.00118811333333333	0.00287519333333333	0.00215900666666667	0.00144999666666667	0.00075897	0.00069006	0.000650356666666667	0.00149872333333333	0.0017537
10800	T. Borchii	20-IT-080-UM-AP-FR	0.000709606666666667	0.000577656666666667	0.00207154666666667	0.00111019333333333	0.00229285333333333	0.00217367	0.00157873333333333	0.00129399333333333	0.00129422666666667	0.00158702333333333	0.000714083333333333	0.000785796666666667	0.000363926666666667	0.000371103333333333	0.00069701	0.000270423333333333	0.000753176666666667	0.000858866666666667	0.00038503	0.000254006666666667	0.000355686666666667	0.00085853	0.00061892	0.00100398	0.00062593	0.00088539	0.000262736666666667	0.000739876666666667	0.000523776666666667	0.000256433333333333	0.00028837	0.000434486666666667	0.000613653333333333	0.000708	0.00070896	0.000586583333333333	0.0003188	0.00117305333333333	0.00099076	0.00114886333333333	0.00171643333333333	0.00092895	0.000404403333333333	0.00102096333333333	0.00148898333333333	0.000293416666666667	0.0012106
10101	T. Aestivum	17-RU-010.1-MO-EA-FR	0.000842223333333333	0.000355776666666667	0.000781706666666667	0.00085303	0.00278078666666667	0.00112535666666667	0.00104701666666667	0.000653026666666667	0.000394276666666667	0.000611596666666667	0.00045984	0.000705683333333333	0.00118837333333333	0.00077539	0.00108915666666667	0.000526596666666667	0.000898076666666667	0.00040253	0.000436926666666667	0.00075443	0.00092983	0.00158768666666667	0.000324786666666667	0.00098711	0.000986633333333333	0.000949903333333333	0.000746006666666667	0.00118814	0.00123664666666667	0.000510246666666667	0.000612383333333333	0.00101207	0.000942416666666667	0.000379196666666667	0.00104384666666667	0.000291086666666667	0.00066621	0.00205980333333333	0.00170562	0.00084308	0.00144844333333333	0.00143352	0.00094371	0.00550778666666667	0.00266331	0.00130944	0.00365136666666667
10102	T. Aestivum	17-RU-010.2-MO-EA-FR	0.00049291	0.00055147	0.000758776666666667	0.000941706666666667	0.00201996666666667	0.00076603	0.000935816666666667	0.00066806	0.000487336666666667	0.00068363	0.000866563333333333	0.00126559	0.000664743333333333	0.00051296	0.000436913333333333	0.000777056666666667	0.000522076666666667	0.000924033333333333	0.000699073333333333	0.00120039	0.000602763333333333	0.00060482	0.00053378	0.00128246333333333	0.000650726666666667	0.000538973333333333	0.000416856666666667	0.00105201333333333	0.00107250333333333	0.00111093333333333	0.000892783333333333	0.00042986	0.000646716666666667	0.00035574	0.000547836666666667	0.000580506666666667	0.00074057	0.000724826666666667	0.000974926666666667	0.00108845333333333	0.00224744	0.00126011333333333	0.000985596666666667	0.00171296333333333	0.00131563	0.00072815	0.00139474333333333
10103	T. Aestivum	17-RU-010.3-MO-EA-FR	0.000899626666666667	0.000926793333333333	0.00078086	0.00140706	0.00384781666666667	0.00167761333333333	0.000643976666666667	0.000668913333333333	0.00043867	0.000910093333333333	0.000763466666666667	0.000392763333333333	0.000520223333333333	0.00129142333333333	0.00137566	0.00114798	0.000714783333333333	0.000550546666666667	0.00119821	0.000821313333333333	0.00119904	0.000512966666666667	0.00111506666666667	0.00147000666666667	0.00080892	0.000811266666666667	0.00109226333333333	0.00101307666666667	0.00042978	0.000850646666666667	0.000732826666666667	0.00061596	0.000182663333333333	0.00041959	0.000725263333333333	0.00100672333333333	0.000328133333333333	0.00115274666666667	0.000959523333333333	0.00135907666666667	0.00207292333333333	0.00242348	0.00083234	0.0060078	0.00268926	0.00181290666666667	0.0035862
10104	T. Aestivum	17-RU-010.4-MO-EA-FR	0.00077006	0.000547436666666667	0.0004014	0.00103173333333333	0.00417191	0.00197046	0.00112351666666667	0.00104073	0.00120047666666667	0.00059409	0.000718213333333333	0.00117408	0.000753236666666667	0.0006362	0.00173374333333333	0.000645756666666667	0.00107762	0.00064714	0.000840686666666667	0.000700693333333333	0.00110118	0.00076808	0.000810286666666667	0.000650096666666667	0.00048921	0.000474366666666667	0.000537883333333333	0.00119102666666667	0.0003972	0.000840556666666667	0.000527156666666667	0.000316686666666667	0.0009202	0.000851096666666667	0.000848756666666667	0.00117118	0.00162557666666667	0.00174501	0.00151609333333333	0.00231561333333333	0.00221900666666667	0.00228440333333333	0.00134123333333333	0.00733174	0.00387548	0.00175130333333333	0.00585597
10105	T. Aestivum	17-RU-010.5-SA-EA-FR	0.00131907	0.000799646666666667	0.000555276666666667	0.00241044	0.00523210333333333	0.00146798	0.00101809333333333	0.00114064333333333	0.00176709	0.000863563333333333	0.00101951666666667	0.000456963333333333	0.000607826666666667	0.0010116	0.00037351	0.000861743333333333	0.000731683333333333	0.000385996666666667	0.000415553333333333	0.000453966666666667	0.000777843333333333	0.000517503333333333	0.00044136	0.00097809	0.000628106666666667	0.00106160666666667	0.00130757	0.000841066666666667	0.000763756666666667	0.00070068	0.0005758	0.000996406666666667	0.00069232	0.00045592	0.000688543333333333	0.000596856666666667	0.00118078	0.00236602666666667	0.000546943333333333	0.00177183666666667	0.00202580333333333	0.00223729333333333	0.00119870333333333	0.00582015666666667	0.00207257666666667	0.00233189666666667	0.00402465666666667
10106	T. Aestivum	17-RU-010.6-BI-EA-FR	0.000864396666666667	0.000583833333333333	0.000648236666666667	0.00172357666666667	0.00306830666666667	0.000336166666666667	0.000544666666666667	0.00088489	0.000565253333333333	0.000777756666666667	0.00102496333333333	0.0008887	0.000505756666666667	0.000456306666666667	0.00045167	0.00064113	0.00067189	0.00056066	0.000309593333333333	0.000792796666666667	0.000444383333333333	0.00051681	0.00076409	0.00110381	0.00021847	0.00068285	0.000400446666666667	0.00110028333333333	0.000728546666666667	0.00061489	0.000907993333333333	0.000551733333333333	0.00027638	0.000723916666666667	0.00110298666666667	0.000602656666666667	0.00107768333333333	0.00173695	0.00068127	0.00124473	0.00251606333333333	0.00225857666666667	0.000956633333333333	0.00315451	0.00153469	0.000558693333333333	0.00121449333333333
10107	T. Aestivum	17-RU-010.7-BI-EA-FR	0.000553853333333333	0.00104308	0.00111048333333333	0.00107804333333333	0.00297423666666667	0.00064688	0.00166202	0.000554116666666667	0.0011101	0.00096697	0.00120320333333333	0.000609023333333333	0.00105143333333333	0.000869193333333333	0.000660973333333333	0.000867966666666667	0.000618693333333333	0.000470686666666667	0.000828173333333333	0.000718023333333333	0.00100781666666667	0.000814626666666667	0.000501026666666667	0.000554573333333333	0.00027101	0.000603586666666667	0.000744206666666667	0.00129092333333333	0.000853576666666667	0.000496136666666667	0.00135665666666667	0.000593486666666667	0.00108183333333333	0.000694123333333333	0.00105440333333333	0.00103671	0.00122041	0.00202662333333333	0.00147479666666667	0.00157087666666667	0.00255250333333333	0.00255629333333333	0.00126661666666667	0.00314042666666667	0.00175111	0.00278486	0.00317220333333333
10108	T. Aestivum	17-RU-010.8-HU-EA-FR	0.000450833333333333	0.000737943333333333	0.000479676666666667	0.00188067333333333	0.00527258333333333	0.00141260666666667	0.000962193333333333	0.000711896666666667	0.00104024333333333	0.000911266666666667	0.000607076666666667	0.00034734	0.000981256666666667	0.00148974	0.00077946	0.00118534333333333	0.00048029	0.000907923333333333	0.00081566	0.000375096666666667	0.000924973333333333	0.00044504	0.00126523	0.000777126666666667	0.000678466666666667	0.000281786666666667	0.00050235	0.000474866666666667	0.00045902	0.000548423333333333	0.000722243333333333	0.000703423333333333	0.00105713333333333	0.000776016666666667	0.00078985	0.000624926666666667	0.000498786666666667	0.00537009333333333	0.00112370333333333	0.00244069	0.00275215	0.00386615333333333	0.00191084333333333	0.00834465666666667	0.0021503	0.00274856	0.00386777333333333
10109	T. Aestivum	17-RU-010.9-S-EA-FR	0.000271083333333333	0.000306416666666667	0.00161720333333333	0.00277528	0.00431126	0.00113579333333333	0.00069679	0.000751063333333333	0.00041896	0.000833416666666667	0.00101337666666667	0.00063649	0.00096545	0.000592343333333333	0.000901273333333333	0.000965633333333333	0.000751413333333333	0.00182609666666667	0.00086582	0.00113604	0.000746683333333333	0.000725133333333333	0.000509106666666667	0.000663103333333333	0.000407526666666667	0.000854013333333333	0.000497466666666667	0.000924196666666667	0.00136197666666667	0.00049433	0.000731823333333333	0.000560856666666667	0.000729516666666667	0.00122018666666667	0.000886263333333333	0.000594546666666667	0.000870706666666667	0.00281725333333333	0.00162100333333333	0.00283029666666667	0.00276042333333333	0.00243466333333333	0.00191179666666667	0.00695161666666667	0.00215856	0.00228780666666667	0.00294653666666667
10180	T. Aestivum	18-NB-018-NB-EA-FR	0.000595916666666667	0.000948046666666667	0.00074649	0.00151174333333333	0.00454845	0.00189268	0.000945916666666667	0.000283056666666667	0.000642906666666667	0.000637666666666667	0.000672	0.000685313333333333	0.000698543333333333	0.000809596666666667	0.000495143333333333	9.01766666666667e-05	0.00123801666666667	0.000995653333333333	0.00044656	0.000427993333333333	0.000527096666666667	0.00102678333333333	0.00058562	0.00075962	0.000447243333333333	0.000415216666666667	0.00100751	0.000353713333333333	0.000517066666666667	0.00035469	0.000601186666666667	0.000545486666666667	0.000933276666666667	0.000738303333333333	0.000546773333333333	0.00136533333333333	0.000535306666666667	0.00187571666666667	0.00122990666666667	0.00200707	0.00302545333333333	0.00290945	0.00121599	0.000966223333333333	0.00079993	0.00085229	0.0012944
10220	T. Aestivum	18-IT-022-NB-EA-FR	0.00169159	0.00119593333333333	0.000393406666666667	0.0011506	0.00467231	0.00159391666666667	0.00131215	0.0006217	0.00079174	0.000389566666666667	0.000851413333333333	0.000637103333333333	0.000893343333333333	0.000273976666666667	0.000928673333333333	0.000664203333333333	0.000491856666666667	0.000458603333333333	0.00071654	0.0010165	0.00128535666666667	0.00035744	0.000887236666666667	0.000685956666666667	0.00144348666666667	0.00078337	0.00063451	0.00104035	0.000757036666666667	0.000733793333333333	0.00116485	0.00081613	0.000957266666666667	0.000743856666666667	0.000647713333333333	0.00098767	0.000747543333333333	0.00411213666666667	0.00115156666666667	0.0017718	0.00243722333333333	0.00223797	0.00148490333333333	0.00484027	0.00404476333333333	0.000767633333333333	0.00184731333333333
10240	T. Aestivum	18-NB-024-NB-EA-FR	0.000388716666666667	0.000832926666666667	0.00037443	0.00136783333333333	0.00563255666666667	0.00191734666666667	0.00064381	0.00058482	0.00056407	0.00104124	0.000936866666666667	0.00034349	0.000679323333333333	0.00121622	0.000532933333333333	0.000456243333333333	0.000839453333333333	0.00104784	0.000603576666666667	0.00076912	0.00076354	0.00060196	0.000589493333333333	0.000944726666666667	0.000641173333333333	0.000976716666666667	0.000884076666666667	0.00168914666666667	0.00130950333333333	0.000799496666666667	0.000727776666666667	0.000795783333333333	0.00031014	0.00036248	0.000694523333333333	0.000992683333333333	0.000603246666666667	0.00184456666666667	0.00347572	0.00293406	0.00318398666666667	0.00254271333333333	0.00121256	0.00319160666666667	0.00391700333333333	0.00171230333333333	0.00502744
10250	T. Aestivum	18-NB-025-NB-EA-FR	0.000533293333333333	0.00103079666666667	0.00055424	0.00127222333333333	0.00392477333333333	0.00131406333333333	0.00150462666666667	0.000701886666666667	0.00135186333333333	0.00117596666666667	0.000598756666666667	0.000974663333333333	0.00051184	0.000332533333333333	0.00101240333333333	0.00126218666666667	0.00094544	0.00095812	0.000978	0.000631266666666667	0.00071313	0.00103634333333333	0.000629763333333333	0.00070823	0.0006613	0.000792486666666667	0.000839576666666667	1.36566666666667e-05	0.000909543333333333	0.00063429	0.000857226666666667	0.000735586666666667	0.00112966333333333	0.000716856666666667	0.00126032333333333	0.00155432333333333	0.000738043333333333	0.00199257333333333	0.00335304666666667	0.00180794666666667	0.00244216666666667	0.00243506	0.00130998	0.00488036	0.00375498666666667	0.00171063666666667	0.00248944
10270	T. Aestivum	18-IT-027-NB-UN-FR	0.000653763333333333	0.00062395	0.000398373333333333	0.00119281666666667	0.00426431666666667	0.00173370333333333	0.000954356666666667	0.00110143666666667	0.00071724	0.00029024	0.000231543333333333	0.00070802	0.00153208	0.00090861	0.000563123333333333	0.00053275	0.000263106666666667	0.000243246666666667	0.00114726333333333	0.00101156666666667	0.000591786666666667	0.00071439	0.000753196666666667	0.000805606666666667	0.00093455	0.000126933333333333	0.000837496666666667	0.000311326666666667	0.00134434333333333	0.000865206666666667	0.00047729	0.000818046666666667	0.000978343333333333	0.000596103333333333	0.000988006666666667	0.000693933333333333	0.0002853	0.000772076666666667	0.000985416666666667	0.00195942666666667	0.00237849	0.00259477666666667	0.00174403666666667	0.00208348666666667	0.00250529333333333	0.00143892333333333	0.00260686
10280	T. Aestivum	18-IT-028-FL-UN-FR	0.000494746666666667	0.000414096666666667	0.000823713333333333	0.00144485333333333	0.00441443666666667	0.00108399333333333	0.00038685	0.0008557	0.00082709	0.000992126666666667	0.000610946666666667	0.000266633333333333	0.000520046666666667	0.00131793	0.00076741	0.000681706666666667	0.00084982	0.000268696666666667	0.00069217	0.000487033333333333	0.00044311	0.000738416666666667	0.00043402	0.000713766666666667	0.000531473333333333	0.000645513333333333	0.000986203333333334	0.00077945	0.000417656666666667	0.000907696666666667	0.00121453333333333	0.00125584666666667	0.00110076	0.000705376666666667	0.00052601	0.000844083333333333	0.00090654	0.00356502333333333	0.00126551333333333	0.00236301666666667	0.00223975	0.00136172	0.0012919	0.00339613666666667	0.00292660333333333	0.00148431	0.00280684666666667
10290	T. Aestivum	18-NB-029-NB-EA-FR	0.000328466666666667	0.00105444666666667	0.00139478	0.00103595333333333	0.00284044	0.00138823	0.000553676666666667	0.000385066666666667	0.000237096666666667	0.00079235	0.000725443333333333	0.000925336666666667	0.000761413333333333	0.00068034	0.000798516666666667	0.00028686	0.00031949	0.0006436	0.000277656666666667	0.000599883333333333	0.00123156666666667	0.000730423333333333	0.000268946666666667	0.00051992	0.000454326666666667	0.000648386666666667	0.00065509	0.000431733333333333	0.000463616666666667	0.000547596666666667	0.000376836666666667	0.00158527333333333	0.00140202333333333	0.00104704666666667	0.000426336666666667	0.000591003333333333	0.00031924	0.00151523333333333	0.00104848333333333	0.00175869666666667	0.00102681	0.000911486666666667	0.00032824	0.00214853	0.00199574333333333	0.00089421	0.00188723
10310	T. Aestivum	18-IT-031-NB-UN-FR	0.000723743333333333	0.00033358	0.00105289333333333	0.00137565	0.00483750333333333	0.00114283	0.000762133333333333	0.000428906666666667	0.000600176666666667	0.00080277	0.000969106666666667	0.00075845	0.000371343333333333	0.000544726666666667	0.00034405	0.00092301	0.000756733333333333	0.00152375333333333	0.00109348666666667	0.000715226666666667	0.00085575	0.000534353333333333	0.000558766666666667	0.000670093333333333	0.000526136666666667	0.000993356666666666	0.0007507	0.00100386666666667	0.00042553	0.000515503333333333	0.000303603333333333	0.00056393	0.00063625	0.00151979333333333	0.000365483333333333	0.000425516666666667	0.00105222333333333	0.00275849	0.00111693	0.00259549333333333	0.00248827666666667	0.00380201666666667	0.000655423333333333	0.00157383	0.00385852666666667	0.0008859	0.00290268
10320	T. Aestivum	18-IT-032-NB-UN-FR	0.000723983333333333	0.000589546666666667	0.000807273333333333	0.00151245666666667	0.00420565666666667	0.00085961	0.00119277333333333	0.00127254333333333	0.000980263333333333	0.000948756666666667	0.000627746666666667	0.0007255	0.00115586	0.00151330666666667	0.000669146666666667	0.000990606666666667	0.00082447	0.00063889	0.000594736666666667	0.000658346666666667	0.000665576666666667	0.000503913333333333	0.00142769666666667	0.00089461	0.00080586	0.000809906666666667	0.000869003333333333	0.00223374	0.00276010333333333	0.00156667666666667	0.00101213666666667	0.00111022	0.00106387333333333	0.000646566666666667	0.00033787	0.000860816666666667	0.000513263333333333	0.00146328666666667	0.00247379	0.00105850666666667	0.00165834333333333	0.0008004	0.00120269333333333	0.0101607733333333	0.00402734666666667	0.00169719666666667	0.00518774
10481	T. Aestivum	19-SL-048.1-NB-EA-FR	0.000929613333333333	0.00078053	0.000440176666666667	0.00118756666666667	0.00362908333333333	0.00175508	0.00088087	0.00126683333333333	0.000700783333333333	0.000609203333333333	0.0009133	0.00099782	0.000889883333333333	0.00074222	0.000866293333333333	0.000335163333333333	0.000812093333333333	0.00097949	0.000880883333333333	0.000680553333333333	0.000587836666666667	0.000557986666666667	0.00054699	0.00071313	0.00100335666666667	0.00117219	0.00036903	0.000779693333333333	0.00144129666666667	0.000630773333333333	0.00076292	0.0004294	0.000506966666666667	0.00134472333333333	0.000689073333333333	0.000794576666666667	0.000900753333333333	0.000765113333333333	0.00342552333333333	0.00259251333333333	0.00176213333333333	0.00131927666666667	0.000773086666666667	0.00252927	0.00157261666666667	0.00145586	0.00346875333333333
10482	T. Aestivum	19-IR-048.2-NB-EA-FR	0.000928643333333333	0.00102335666666667	0.000660743333333333	0.00157056333333333	0.00474637	0.000728333333333333	0.00114512333333333	0.00047653	0.000854433333333333	0.000830746666666667	0.000787946666666667	0.00109189333333333	0.000985883333333333	0.000299383333333333	0.0004596	0.00103551333333333	0.000668666666666667	0.000450566666666667	0.000798903333333333	0.000574503333333333	0.0007089	0.000715283333333333	0.000683833333333333	0.000886683333333333	0.00108079666666667	0.000813693333333333	0.00124064333333333	0.00215686666666667	0.000841423333333333	0.000590593333333333	0.00089965	0.000860033333333333	0.000905003333333333	0.00109594666666667	0.000340456666666667	0.00057622	0.0014373	0.00107914	0.00466821	0.00253574	0.000857073333333333	0.00129878666666667	0.00089535	0.00379271666666667	0.0027488	0.00151973	0.00512351333333333
10560	T. Aestivum	19-RU-056-NB-EA-FR	0.00036334	0.000114596666666667	0.00118148	0.00120672	0.00441663	0.00168956666666667	0.00129932333333333	0.000840976666666667	0.000296603333333333	0.00091902	0.000719883333333333	0.00138518666666667	0.00094544	0.000820266666666667	0.000930713333333333	0.000265366666666667	0.00038609	0.000444053333333333	0.00109018	0.000926616666666667	0.000664693333333333	0.000455653333333333	0.00102807333333333	0.000540456666666667	0.000528006666666667	0.00091221	0.000703046666666667	0.000262516666666667	0.00050488	0.00065602	0.000589686666666667	0.00103976	0.00114196	0.000632596666666667	0.000718593333333333	0.00042862	0.00107431	0.00149927333333333	0.000492833333333333	0.00118054333333333	0.00217730666666667	0.00205341666666667	0.00105048	0.00165752	0.00344030333333333	0.00078473	0.00183872333333333
10570	T. Aestivum	19-RU-057-NB-EA-FR	0.00161028666666667	0.000397573333333333	0.000907293333333333	0.00128417	0.00208568333333333	0.00113985	0.00114587666666667	0.000359756666666667	0.000855916666666667	0.000819366666666667	0.000644223333333333	0.000577426666666667	0.00064528	0.000971313333333333	0.00109993333333333	0.000549683333333333	0.000821013333333333	0.000744106666666667	0.000888303333333333	0.000583143333333333	0.00104382	0.00033992	0.000880423333333333	0.000797866666666667	0.00100681666666667	0.000562236666666667	0.000490876666666667	0.00022888	0.00076398	0.000494476666666667	0.000333153333333333	0.000502236666666667	0.000811296666666667	0.000471166666666667	0.000502273333333333	0.000658293333333333	0.000722243333333334	0.00342777	0.00232627	0.000585936666666667	0.00169874	0.00133706666666667	0.00165114	0.00345322333333333	0.00150347	0.00110555666666667	0.00183697333333333
10580	T. Aestivum	19-BG-058-NB-EA-FR	0.00078778	0.000763156666666667	0.00103927333333333	0.00217297666666667	0.00334244	0.00090123	0.000799663333333333	0.000971613333333333	0.00121484666666667	0.000850266666666667	0.00119219666666667	0.00079475	0.00094981	0.000477533333333333	0.00115029666666667	0.0007129	0.000900613333333333	0.00078979	0.00055208	0.00060968	0.00099307	0.000797006666666667	0.00047652	0.00118209	0.00108567333333333	0.00050944	0.00104474666666667	0.00154352333333333	0.00112316	0.00109970333333333	0.000880976666666667	0.000345493333333333	0.00053089	0.00084432	0.00084654	0.00116852	0.00085075	0.00467701333333333	0.00157346333333333	0.00204263666666667	0.00175276333333333	0.00124527666666667	0.000738583333333333	0.00495434	0.0024252	0.00101295666666667	0.00392007333333333
10590	T. Aestivum	19-IT-059-NB-EA-FR	0.000618073333333333	0.000874906666666667	0.000829573333333333	0.00036695	0.00280821	0.000707443333333333	0.000762753333333333	0.000495193333333333	0.000337033333333333	0.0008503	0.000940033333333333	0.00112512333333333	0.00118967	0.0010306	0.00166262666666667	0.000844433333333333	0.000543553333333333	0.000596613333333333	0.00094954	0.000441396666666667	0.000798376666666667	0.000937843333333333	0.00100570666666667	0.000523393333333333	0.000755843333333333	0.00112484333333333	0.000643076666666667	0.00076211	0.00156936666666667	0.000799033333333333	0.00134783	0.0006166	0.00122389333333333	0.000686513333333333	0.00157438	0.000415233333333333	0.00061152	0.00430858333333333	0.00260805	0.00163970666666667	0.00180846	0.00201949666666667	0.00122338333333333	0.00519775333333333	0.00215661666666667	0.00110883666666667	0.00479348666666667
10600	T. Aestivum	19-MD-060-NB-EA-FR	0.00041741	0.000536726666666667	0.000501136666666667	0.000940696666666667	0.00346173666666667	0.00120596333333333	0.00061536	0.00128849333333333	0.00139227	0.00048259	0.000425193333333333	0.000200676666666667	0.000803523333333333	0.000505083333333333	0.00062747	0.000824903333333333	0.00119417333333333	0.000806056666666667	0.00139611666666667	0.00125061666666667	0.00081335	0.000552093333333333	0.000444863333333333	0.000688176666666667	0.000754803333333333	0.00131255333333333	0.000799153333333333	0.000593053333333333	0.00069524	0.00123594	0.000744733333333333	0.000721066666666667	0.000600546666666667	0.00103877333333333	0.000979	0.000409683333333333	0.00122964666666667	0.00184314666666667	0.00116070333333333	0.00198279666666667	0.00199179666666667	0.00150993666666667	0.00115302666666667	0.00209115	0.00445920333333333	0.00127520666666667	0.00232942333333333
10630	T. Aestivum	19-RU-063-NB-EA-FR	0.000647853333333333	0.00085409	0.00167152	0.00163864	0.00647675	0.00150249666666667	0.00124775	0.00120056333333333	0.00087153	0.000689466666666667	0.000350286666666667	0.00132455666666667	0.00061921	0.000532433333333333	0.00030936	0.000576346666666667	0.000345523333333333	0.00157519666666667	0.000869963333333333	0.000591906666666667	0.00054343	0.000735383333333333	0.00063641	0.0011623	0.00123072333333333	0.0005833	0.00053138	0.000627193333333333	0.00111577333333333	0.000503606666666667	0.000466653333333333	0.000362383333333333	0.0011195	0.00055489	0.00097554	0.00071432	0.000664306666666667	0.00288863	0.00151067	0.00222815333333333	0.00284071333333333	0.00244295333333333	0.000561543333333333	0.00450855	0.00521326666666667	0.00092711	0.00341729333333333
10640	T. Aestivum	19-BG-064-NB-EA-FR	0.00100471	0.00149553333333333	0.000852946666666667	0.00164237333333333	0.00480665333333333	0.000501366666666667	0.000708006666666667	0.00107289333333333	0.000780113333333333	0.000672616666666667	0.000743003333333333	0.000971023333333333	0.000810146666666667	0.000416846666666667	0.00056615	0.00139343333333333	0.000797966666666667	0.000728206666666667	0.00073827	0.00118985666666667	0.000698213333333333	0.00078624	0.00092398	0.000224793333333333	0.000303006666666667	0.000363273333333333	0.000402553333333333	0.00120753	0.000405473333333333	0.0007664	0.000998576666666666	0.000936286666666667	0.000744133333333333	0.00116425	0.00094437	0.000473393333333333	0.00044674	0.00438958333333333	0.00225392	0.00304201333333333	0.00327490666666667	0.00311938666666667	0.00068641	0.00485865666666667	0.00418889	0.00167304333333333	0.00510479666666667
10820	T. Aestivum	20-ES-082-CA-EA-FR	0.000857273333333333	0.000833823333333333	0.00130395333333333	0.00112207666666667	0.00309617666666667	0.00098926	0.000358683333333333	0.000863983333333333	0.00099907	0.00171788666666667	0.00152117333333333	0.000669483333333333	0.000791936666666667	0.000761403333333333	0.00052002	0.000471756666666667	0.000578896666666667	0.000521426666666667	0.000288093333333333	0.000907016666666667	0.00114113	0.000770743333333333	0.000960186666666667	0.000908993333333333	0.000979013333333333	0.00100143333333333	0.00119527	0.00133876333333333	0.00156703333333333	0.00033632	0.00108768	0.000988323333333333	0.00096451	0.00100625	0.00077309	0.00114656333333333	0.000846863333333333	0.00108316	0.00125029	0.000490533333333333	0.00083691	0.00114874333333333	0.0011572	0.00407615333333333	0.00297671666666667	0.00287767333333333	0.00266102333333333
[truncated: 776 more columns]
