# Supplementary material for: Opening the Random Forest Black Box of 1H NMR Metabolomics Data by the Exploitation of Surrogate Variables
Source: Metabolites. 2023 Oct 13;13(10):1075. doi: 10.3390/metabo13101075 (PMC10608983; doi:10.3390/metabo13101075)
Supplement: Supplementary file 1 [file metabolites-13-01075-s001.zip › TablesS2.csv]

	Feature	SMD	Boruta
1	8.99-9.00 ppm - unknown	0	0
2	8.98-8.99 ppm - unknown	0	0
3	8.97-8.98 ppm - unknown	0	0
4	8.96-8.97 ppm - unknown	0	0
5	8.95-8.96 ppm - unknown	0	1
6	8.94-8.95 ppm - unknown	0	0
7	8.93-8.94 ppm - unknown	0	0
8	8.92-8.93 ppm - unknown	0	0
9	8.91-8.92 ppm - unknown	0	0
10	8.90-8.91 ppm - unknown	0	0
11	8.89-8.90 ppm - unknown	0	0
12	8.88-8.89 ppm - unknown	0	0
13	8.87-8.88 ppm - unknown	0	0
14	8.86-8.87 ppm - unknown	0	0
15	8.85-8.86 ppm - unknown	0	0
16	8.84-8.85 ppm - unknown	0	0
17	8.83-8.84 ppm - unknown	0	0
18	8.82-8.83 ppm - unknown	0	0
19	8.81-8.82 ppm - unknown	0	0
20	8.80-8.81 ppm - unknown	0	0
21	8.79-8.80 ppm - unknown	0	0
22	8.78-8.79 ppm - unknown	0	0
23	8.77-8.78 ppm - unknown	0	0
24	8.76-8.77 ppm - unknown	0	0
25	8.75-8.76 ppm - unknown	0	0
26	8.74-8.75 ppm - unknown	0	0
27	8.73-8.74 ppm - unknown	0	0
28	8.72-8.73 ppm - unknown	0	0
29	8.71-8.72 ppm - unknown	0	0
30	8.70-8.71 ppm - unknown	0	0
31	8.69-8.70 ppm - unknown	0	0
32	8.68-8.69 ppm - unknown	0	0
33	8.67-8.68 ppm - unknown	0	0
34	8.66-8.67 ppm - unknown	0	0
35	8.65-8.66 ppm - unknown	0	0
36	8.64-8.65 ppm - unknown	0	0
37	8.63-8.64 ppm - unknown	0	0
38	8.62-8.63 ppm - unknown	0	0
39	8.61-8.62 ppm - unknown	0	1
40	8.60-8.61 ppm - unknown	0	0
41	8.59-8.60 ppm - unknown	0	1
42	8.58-8.59 ppm - unknown	0	1
43	8.57-8.58 ppm - unknown	0	0
44	8.56-8.57 ppm - unknown	0	0
45	8.55-8.56 ppm - unknown	0	0
46	8.54-8.55 ppm - unknown	0	0
47	8.53-8.54 ppm - unknown	1	1
48	8.52-8.53 ppm - unknown	0	0
49	8.51-8.52 ppm - unknown	0	0
50	8.50-8.51 ppm - unknown	0	0
51	8.49-8.50 ppm - unknown	0	0
52	8.48-8.49 ppm - unknown	0	0
53	8.47-8.48 ppm - unknown	0	0
54	8.46-8.47 ppm - unknown	0	0
55	8.45-8.46 ppm - unknown	0	0
56	8.44-8.45 ppm - unknown	0	0
57	8.43-8.44 ppm - unknown	0	0
58	8.42-8.43 ppm - unknown	0	0
59	8.41-8.42 ppm - unknown	0	0
60	8.40-8.41 ppm - unknown	0	0
61	8.39-8.40 ppm - unknown	0	0
62	8.38-8.39 ppm - unknown	0	0
63	8.37-8.38 ppm - unknown	0	1
64	8.36-8.37 ppm - unknown	0	0
65	8.35-8.36 ppm - unknown	0	1
66	8.34-8.35 ppm - unknown	0	0
67	8.33-8.34 ppm - unknown	0	0
68	8.32-8.33 ppm - unknown	0	0
69	8.31-8.32 ppm - unknown	0	0
70	8.30-8.31 ppm - unknown	0	0
71	8.29-8.30 ppm - unknown	0	0
72	8.28-8.29 ppm - unknown	0	1
73	8.27-8.28 ppm - noise	1	1
74	8.26-8.27 ppm - unknown	0	1
75	8.25-8.26 ppm - unknown	1	1
76	8.24-8.25 ppm - unknown	0	1
77	8.23-8.24 ppm - unknown	0	0
78	8.22-8.23 ppm - unknown	0	0
79	8.21-8.22 ppm - unknown	0	0
80	8.20-8.21 ppm - unknown	0	0
81	8.19-8.20 ppm - unknown	0	0
82	8.18-8.19 ppm - unknown	0	1
83	8.17-8.18 ppm - unknown	0	0
84	8.16-8.17 ppm - unknown	0	0
85	8.15-8.16 ppm - unknown	0	0
86	8.14-8.15 ppm - unknown	0	0
87	8.13-8.14 ppm - unknown	0	0
88	8.12-8.13 ppm - unknown	0	0
89	8.11-8.12 ppm - unknown	0	1
90	8.10-8.11 ppm - unknown	0	1
91	8.09-8.10 ppm - unknown	0	1
92	8.08-8.09 ppm - unknown	0	1
93	8.07-8.08 ppm - unknown	0	1
94	8.06-8.07 ppm - unknown	1	1
95	8.05-8.06 ppm - unknown	1	1
96	8.04-8.05 ppm - unknown	0	0
97	8.03-8.04 ppm - unknown	0	0
98	8.02-8.03 ppm - unknown	0	0
99	8.01-8.02 ppm - unknown	0	0
100	8.00-8.01 ppm - unknown	0	0
101	7.99-8.00 ppm - unknown	0	0
102	7.98-7.99 ppm - UDP-GlcNAc	1	1
103	7.97-7.98 ppm - unknown	0	1
104	7.96-7.97 ppm - UDP-GlcNAc	1	1
105	7.95-7.96 ppm - noise	1	1
106	7.94-7.95 ppm - unknown	0	0
107	7.93-7.94 ppm - unknown	0	0
108	7.92-7.93 ppm - unknown	0	0
109	7.91-7.92 ppm - unknown	0	0
110	7.90-7.91 ppm - unknown	0	0
111	7.89-7.90 ppm - unknown	0	0
112	7.88-7.89 ppm - unknown	0	0
113	7.87-7.88 ppm - unknown	0	0
114	7.86-7.87 ppm - unknown	0	0
115	7.85-7.86 ppm - unknown	0	0
116	7.84-7.85 ppm - unknown	0	0
117	7.83-7.84 ppm - unknown	0	0
118	7.82-7.83 ppm - unknown	0	0
119	7.81-7.82 ppm - unknown	0	0
120	7.80-7.81 ppm - unknown	0	0
121	7.79-7.80 ppm - unknown	0	0
122	7.78-7.79 ppm - unknown	0	0
123	7.77-7.78 ppm - unknown	0	0
124	7.76-7.77 ppm - unknown	0	0
125	7.75-7.76 ppm - unknown	0	0
126	7.74-7.75 ppm - unknown	0	0
127	7.73-7.74 ppm - unknown	0	1
128	7.72-7.73 ppm - unknown	0	0
129	7.71-7.72 ppm - unknown	0	0
130	7.70-7.71 ppm - unknown	0	0
131	7.69-7.70 ppm - unknown	0	0
132	7.68-7.69 ppm - unknown	0	1
133	7.67-7.68 ppm - unknown	0	0
134	7.66-7.67 ppm - noise	1	1
135	7.65-7.66 ppm - unknown	0	0
136	7.64-7.65 ppm - unknown	0	0
137	7.63-7.64 ppm - unknown	0	0
138	7.62-7.63 ppm - unknown	0	0
139	7.61-7.62 ppm - unknown	0	0
140	7.60-7.61 ppm - unknown	0	0
141	7.59-7.60 ppm - unknown	0	0
142	7.58-7.59 ppm - unknown	0	0
143	7.57-7.58 ppm - unknown	0	0
144	7.56-7.57 ppm - unknown	0	0
145	7.55-7.56 ppm - unknown	0	0
146	7.54-7.55 ppm - unknown	0	0
147	7.53-7.54 ppm - unknown	0	0
148	7.52-7.53 ppm - unknown	0	0
149	7.51-7.52 ppm - unknown	0	1
150	7.50-7.51 ppm - unknown	0	0
151	7.49-7.50 ppm - unknown	0	0
152	7.48-7.49 ppm - unknown	0	0
153	7.47-7.48 ppm - unknown	0	0
154	7.46-7.47 ppm - unknown	0	0
155	7.45-7.46 ppm - unknown	0	0
156	7.44-7.45 ppm - unknown	0	0
157	7.43-7.44 ppm - unknown	0	0
158	7.42-7.43 ppm - unknown	0	0
159	7.41-7.42 ppm - unknown	0	0
160	7.40-7.41 ppm - unknown	0	0
161	7.39-7.40 ppm - unknown	0	0
162	7.38-7.39 ppm - unknown	0	0
163	7.37-7.38 ppm - unknown	0	0
164	7.36-7.37 ppm - unknown	0	0
165	7.35-7.36 ppm - unknown	0	0
166	7.34-7.35 ppm - unknown	0	0
167	7.33-7.34 ppm - unknown	0	0
168	7.32-7.33 ppm - unknown	0	0
169	7.31-7.32 ppm - unknown	0	0
170	7.30-7.31 ppm - unknown	0	0
171	7.29-7.30 ppm - unknown	0	0
172	7.28-7.29 ppm - unknown	0	0
173	7.27-7.28 ppm - unknown	0	0
174	7.26-7.27 ppm - unknown	0	0
175	7.25-7.26 ppm - unknown	0	0
176	7.24-7.25 ppm - unknown	0	1
177	7.23-7.24 ppm - unknown	0	0
178	7.22-7.23 ppm - unknown	0	0
179	7.21-7.22 ppm - unknown	0	0
180	7.20-7.21 ppm - unknown	0	1
181	7.19-7.20 ppm - unknown	1	1
182	7.18-7.19 ppm - Tryptophan	1	1
183	7.17-7.18 ppm - Tryptophan	1	1
184	7.16-7.17 ppm - Tryptophan	1	1
185	7.15-7.16 ppm - Tryptophan	1	1
186	7.14-7.15 ppm - Tryptophan	1	1
187	7.13-7.14 ppm - unknown	0	1
188	7.12-7.13 ppm - unknown	1	1
189	7.11-7.12 ppm - unknown	0	1
190	7.10-7.11 ppm - unknown	0	1
191	7.09-7.10 ppm - unknown	0	0
192	7.08-7.09 ppm - unknown	0	0
193	7.07-7.08 ppm - unknown	0	0
194	7.06-7.07 ppm - unknown	0	0
195	7.05-7.06 ppm - unknown	0	0
196	7.04-7.05 ppm - unknown	0	0
197	7.03-7.04 ppm - unknown	0	0
198	7.02-7.03 ppm - unknown	0	0
199	7.01-7.02 ppm - unknown	0	0
200	7.00-7.01 ppm - unknown	0	0
201	6.99-7.00 ppm - unknown	0	0
202	6.98-6.99 ppm - unknown	0	0
203	6.97-6.98 ppm - unknown	0	0
204	6.96-6.97 ppm - unknown	0	0
205	6.95-6.96 ppm - unknown	0	0
206	6.94-6.95 ppm - unknown	0	0
207	6.93-6.94 ppm - unknown	0	0
208	6.92-6.93 ppm - unknown	0	0
209	6.91-6.92 ppm - unknown	0	0
210	6.90-6.91 ppm - unknown	1	1
211	6.89-6.90 ppm - unknown	0	0
212	6.88-6.89 ppm - unknown	0	1
213	6.87-6.88 ppm - unknown	0	1
214	6.86-6.87 ppm - unknown	0	1
215	6.85-6.86 ppm - unknown	0	1
216	6.84-6.85 ppm - unknown	0	0
217	6.83-6.84 ppm - noise	1	1
218	6.82-6.83 ppm - unknown	1	1
219	6.81-6.82 ppm - unknown	1	1
220	6.80-6.81 ppm - unknown	1	1
221	6.79-6.80 ppm - unknown	1	1
222	6.78-6.79 ppm - unknown	0	1
223	6.77-6.78 ppm - noise	1	1
224	6.76-6.77 ppm - unknown	0	0
225	6.75-6.76 ppm - noise	1	1
226	6.74-6.75 ppm - noise	1	1
227	6.73-6.74 ppm - noise	1	1
228	6.72-6.73 ppm - unknown	0	1
229	6.71-6.72 ppm - unknown	0	0
230	6.70-6.71 ppm - unknown	0	0
231	6.69-6.70 ppm - noise	1	1
232	6.68-6.69 ppm - noise	1	1
233	6.67-6.68 ppm - unknown	0	1
234	6.66-6.67 ppm - unknown	0	1
235	6.65-6.66 ppm - noise	1	0
236	6.64-6.65 ppm - unknown	0	1
237	6.63-6.64 ppm - noise	1	1
238	6.62-6.63 ppm - unknown	0	0
239	6.61-6.62 ppm - unknown	0	0
240	6.60-6.61 ppm - unknown	1	1
241	6.59-6.60 ppm - unknown	1	1
242	6.58-6.59 ppm - unknown	0	0
243	6.57-6.58 ppm - unknown	0	1
244	6.56-6.57 ppm - unknown	0	0
245	6.55-6.56 ppm - unknown	0	0
246	6.54-6.55 ppm - unknown	0	0
247	6.53-6.54 ppm - unknown	0	0
248	6.52-6.53 ppm - noise	1	1
249	6.51-6.52 ppm - Fumaric Acid	1	1
250	6.50-6.51 ppm - noise	1	1
251	6.49-6.50 ppm - unknown	0	0
252	6.48-6.49 ppm - unknown	0	0
253	6.47-6.48 ppm - unknown	0	0
254	6.46-6.47 ppm - unknown	0	0
255	6.45-6.46 ppm - unknown	0	0
256	6.44-6.45 ppm - unknown	0	0
257	6.43-6.44 ppm - unknown	0	0
258	6.42-6.43 ppm - unknown	0	0
259	6.41-6.42 ppm - unknown	0	0
260	6.40-6.41 ppm - unknown	0	0
261	6.39-6.40 ppm - unknown	0	0
262	6.38-6.39 ppm - unknown	0	0
263	6.37-6.38 ppm - unknown	0	0
264	6.36-6.37 ppm - unknown	0	0
265	6.35-6.36 ppm - unknown	0	0
266	6.34-6.35 ppm - unknown	0	0
267	6.33-6.34 ppm - unknown	0	0
268	6.32-6.33 ppm - unknown	0	0
269	6.31-6.32 ppm - unknown	0	0
270	6.30-6.31 ppm - unknown	0	0
271	6.29-6.30 ppm - unknown	0	0
272	6.28-6.29 ppm - unknown	0	0
273	6.27-6.28 ppm - unknown	0	0
274	6.26-6.27 ppm - unknown	0	0
275	6.25-6.26 ppm - unknown	0	0
276	6.24-6.25 ppm - unknown	0	0
277	6.23-6.24 ppm - unknown	0	0
278	6.22-6.23 ppm - unknown	0	0
279	6.21-6.22 ppm - unknown	0	0
280	6.20-6.21 ppm - unknown	0	0
281	6.19-6.20 ppm - unknown	0	1
282	6.18-6.19 ppm - unknown	0	1
283	6.17-6.18 ppm - unknown	0	0
284	6.16-6.17 ppm - unknown	0	0
285	6.15-6.16 ppm - unknown	0	0
286	6.14-6.15 ppm - unknown	0	0
287	6.13-6.14 ppm - unknown	0	0
288	6.12-6.13 ppm - unknown	0	1
289	6.11-6.12 ppm - unknown	1	1
290	6.10-6.11 ppm - unknown	1	1
291	6.09-6.10 ppm - unknown	0	1
292	6.08-6.09 ppm - unknown	0	0
293	6.07-6.08 ppm - unknown	0	0
294	6.06-6.07 ppm - unknown	0	0
295	6.05-6.06 ppm - unknown	0	0
296	6.04-6.05 ppm - unknown	0	0
297	6.03-6.04 ppm - unknown	0	0
298	6.02-6.03 ppm - unknown	0	1
299	6.01-6.02 ppm - unknown	0	0
300	6.00-6.01 ppm - unknown	0	0
301	5.99-6.00 ppm - unknown	0	0
302	5.98-5.99 ppm - UDP-GlcNAc	1	1
303	5.97-5.98 ppm - UDP-GlcNAc	1	1
304	5.96-5.97 ppm - UDP-GlcNAc	1	1
305	5.95-5.96 ppm - UDP-GlcNAc	1	1
306	5.94-5.95 ppm - unknown	0	1
307	5.93-5.94 ppm - unknown	1	1
308	5.92-5.93 ppm - unknown	0	1
309	5.91-5.92 ppm - unknown	1	1
310	5.90-5.91 ppm - unknown	1	1
311	5.89-5.90 ppm - unknown	0	0
312	5.88-5.89 ppm - unknown	0	0
313	5.87-5.88 ppm - unknown	0	0
314	5.86-5.87 ppm - unknown	0	0
315	5.85-5.86 ppm - unknown	0	0
316	5.84-5.85 ppm - unknown	0	0
317	5.83-5.84 ppm - unknown	0	0
318	5.82-5.83 ppm - unknown	0	0
319	5.81-5.82 ppm - unknown	0	0
320	5.80-5.81 ppm - unknown	0	0
321	5.79-5.80 ppm - unknown	0	0
322	5.78-5.79 ppm - unknown	0	0
323	5.77-5.78 ppm - unknown	0	1
324	5.76-5.77 ppm - unknown	0	0
325	5.75-5.76 ppm - unknown	0	0
326	5.74-5.75 ppm - unknown	0	0
327	5.73-5.74 ppm - unknown	0	0
328	5.72-5.73 ppm - unknown	0	0
329	5.71-5.72 ppm - unknown	0	0
330	5.70-5.71 ppm - noise	1	1
331	5.69-5.70 ppm - unknown	0	0
332	5.68-5.69 ppm - unknown	0	0
333	5.67-5.68 ppm - unknown	0	0
334	5.66-5.67 ppm - unknown	0	0
335	5.65-5.66 ppm - unknown	0	0
336	5.64-5.65 ppm - unknown	0	0
337	5.63-5.64 ppm - unknown	0	1
338	5.62-5.63 ppm - unknown	0	1
339	5.61-5.62 ppm - noise	1	1
340	5.60-5.61 ppm - noise	1	1
341	5.59-5.60 ppm - unknown	0	1
342	5.58-5.59 ppm - unknown	0	0
343	5.57-5.58 ppm - noise	1	1
344	5.56-5.57 ppm - unknown	0	0
345	5.55-5.56 ppm - unknown	0	0
346	5.54-5.55 ppm - unknown	0	0
347	5.53-5.54 ppm - unknown	0	1
348	5.52-5.53 ppm - UDP-GlcNAc	1	1
349	5.51-5.52 ppm - UDP-GlcNAc	1	1
350	5.50-5.51 ppm - UDP-GlcNAc	1	1
351	5.49-5.50 ppm - unknown	0	1
352	5.48-5.49 ppm - unknown	0	1
353	5.47-5.48 ppm - unknown	0	1
354	5.46-5.47 ppm - unknown	0	1
355	5.45-5.46 ppm - unknown	0	1
356	5.44-5.45 ppm - unknown	0	0
357	5.43-5.44 ppm - unknown	0	0
358	5.42-5.43 ppm - unknown	1	1
359	5.41-5.42 ppm - unknown	0	0
360	5.40-5.41 ppm - unknown	0	0
361	5.39-5.40 ppm - unknown	0	0
362	5.38-5.39 ppm - unknown	0	0
363	5.37-5.38 ppm - unknown	1	1
364	5.36-5.37 ppm - unknown	1	1
365	5.35-5.36 ppm - unknown	0	0
366	5.34-5.35 ppm - unknown	0	1
367	5.33-5.34 ppm - unknown	0	1
368	5.32-5.33 ppm - unknown	0	1
369	5.31-5.32 ppm - unknown	1	1
370	5.30-5.31 ppm - unknown	1	1
371	5.29-5.30 ppm - unknown	0	0
372	5.28-5.29 ppm - unknown	0	0
373	5.27-5.28 ppm - unknown	1	1
374	5.26-5.27 ppm - unknown	1	1
375	5.25-5.26 ppm - unknown	0	0
376	5.24-5.25 ppm - unknown	0	1
377	5.23-5.24 ppm - unknown	0	1
378	5.22-5.23 ppm - unknown	0	0
379	5.21-5.22 ppm - unknown	0	0
380	5.20-5.21 ppm - unknown	0	0
381	5.19-5.20 ppm - unknown	0	0
382	5.18-5.19 ppm - Trehalose	1	1
383	5.17-5.18 ppm - Trehalose	1	1
384	5.16-5.17 ppm - Trehalose	1	1
385	5.15-5.16 ppm - noise	1	1
386	5.14-5.15 ppm - noise	1	1
387	5.13-5.14 ppm - noise	1	1
388	5.12-5.13 ppm - noise	1	1
389	5.11-5.12 ppm - unknown	0	0
390	5.10-5.11 ppm - unknown	0	0
391	5.09-5.10 ppm - unknown	0	0
392	5.08-5.09 ppm - unknown	0	0
393	5.07-5.08 ppm - unknown	0	1
394	5.06-5.07 ppm - unknown	0	0
395	5.05-5.06 ppm - unknown	1	1
396	5.04-5.05 ppm - unknown	0	0
397	5.03-5.04 ppm - unknown	0	0
398	5.02-5.03 ppm - unknown	0	0
399	5.01-5.02 ppm - unknown	0	0
400	5.00-5.01 ppm - unknown	0	0
401	4.99-5.00 ppm - unknown	0	0
402	4.98-4.99 ppm - unknown	0	0
403	4.97-4.98 ppm - unknown	0	0
404	4.96-4.97 ppm - unknown	0	0
405	4.95-4.96 ppm - unknown	0	0
406	4.94-4.95 ppm - unknown	0	0
407	4.93-4.94 ppm - unknown	0	0
408	4.92-4.93 ppm - unknown	0	0
409	4.91-4.92 ppm - unknown	0	0
410	4.90-4.91 ppm - unknown	0	0
411	4.89-4.90 ppm - unknown	0	0
412	4.88-4.89 ppm - unknown	0	0
413	4.87-4.88 ppm - unknown	0	0
414	4.86-4.87 ppm - unknown	0	0
415	4.85-4.86 ppm - unknown	0	0
416	4.84-4.85 ppm - unknown	0	0
417	4.83-4.84 ppm - unknown	0	0
418	4.82-4.83 ppm - unknown	0	0
419	4.81-4.82 ppm - unknown	0	0
420	4.80-4.81 ppm - unknown	0	0
421	4.79-4.80 ppm - unknown	0	0
422	4.78-4.79 ppm - unknown	0	0
423	4.77-4.78 ppm - unknown	0	0
424	4.76-4.77 ppm - unknown	0	0
425	4.75-4.76 ppm - unknown	0	0
426	4.74-4.75 ppm - unknown	0	0
427	4.73-4.74 ppm - unknown	0	0
428	4.72-4.73 ppm - unknown	0	0
429	4.71-4.72 ppm - unknown	0	0
430	4.70-4.71 ppm - unknown	0	0
431	4.69-4.70 ppm - unknown	0	0
432	4.68-4.69 ppm - unknown	0	0
433	4.67-4.68 ppm - unknown	0	0
434	4.66-4.67 ppm - unknown	0	0
435	4.65-4.66 ppm - unknown	0	0
436	4.64-4.65 ppm - unknown	0	0
437	4.63-4.64 ppm - unknown	0	1
438	4.62-4.63 ppm - Glucose	1	1
439	4.61-4.62 ppm - unknown	0	0
440	4.60-4.61 ppm - unknown	0	1
441	4.59-4.60 ppm - unknown	0	0
442	4.58-4.59 ppm - unknown	0	0
443	4.57-4.58 ppm - unknown	0	1
444	4.56-4.57 ppm - unknown	0	1
445	4.55-4.56 ppm - unknown	0	1
446	4.54-4.55 ppm - unknown	1	1
447	4.53-4.54 ppm - unknown	0	1
448	4.52-4.53 ppm - unknown	1	1
449	4.51-4.52 ppm - unknown	1	1
450	4.50-4.51 ppm - unknown	0	1
451	4.49-4.50 ppm - Choline-O-Sulfate	1	1
452	4.48-4.49 ppm - Choline-O-Sulfate	1	1
453	4.47-4.48 ppm - Choline-O-Sulfate	1	1
454	4.46-4.47 ppm - Choline-O-Sulfate	1	1
455	4.45-4.46 ppm - Choline-O-Sulfate	1	1
456	4.44-4.45 ppm - unknown	0	0
457	4.43-4.44 ppm - unknown	0	0
458	4.42-4.43 ppm - unknown	0	0
459	4.41-4.42 ppm - unknown	0	0
460	4.40-4.41 ppm - unknown	0	0
461	4.39-4.40 ppm - unknown	0	0
462	4.38-4.39 ppm - unknown	0	0
463	4.37-4.38 ppm - unknown	0	1
464	4.36-4.37 ppm - unknown	0	1
465	4.35-4.36 ppm - UDP-GlcNAc	1	1
466	4.34-4.35 ppm - UDP-GlcNAc (+ GPC)	1	1
467	4.33-4.34 ppm - GPC	1	1
468	4.32-4.33 ppm - GPC	1	1
469	4.31-4.32 ppm - GPC	1	1
470	4.30-4.31 ppm - GPC	1	1
471	4.29-4.30 ppm - Malic Acid	1	1
472	4.28-4.29 ppm - Malic Acid	1	1
473	4.27-4.28 ppm - unknown	0	1
474	4.26-4.27 ppm - Malic Acid	1	1
475	4.25-4.26 ppm - unknown	0	1
476	4.24-4.25 ppm - unknown	0	0
477	4.23-4.24 ppm - unknown	0	0
478	4.22-4.23 ppm - Threonine	1	1
479	4.21-4.22 ppm - unknown	0	0
480	4.20-4.21 ppm - unknown	0	1
481	4.19-4.20 ppm - unknown	0	1
482	4.18-4.19 ppm - unknown	0	1
483	4.17-4.18 ppm - unknown	0	1
484	4.16-4.17 ppm - unknown	0	1
485	4.15-4.16 ppm - unknown	0	0
486	4.14-4.15 ppm - unknown	0	0
487	4.13-4.14 ppm - Ribonate	1	1
488	4.12-4.13 ppm - Ribonate + Proline	1	1
489	4.11-4.12 ppm - unknown	0	0
490	4.10-4.11 ppm - unknown	0	0
491	4.09-4.10 ppm - unknown	0	0
492	4.08-4.09 ppm - Proline	1	1
493	4.07-4.08 ppm - unknown	0	0
494	4.06-4.07 ppm - unknown	0	1
495	4.05-4.06 ppm - unknown	0	0
496	4.04-4.05 ppm - unknown	0	1
497	4.03-4.04 ppm - unknown	0	1
498	4.02-4.03 ppm - Tryptophan	1	1
499	4.01-4.02 ppm - unknown	0	1
500	4.00-4.01 ppm - Tryptophan	1	1
501	3.99-4.00 ppm - unknown	0	1
502	3.98-3.99 ppm - unknown	0	1
503	3.97-3.98 ppm - unknown	0	0
504	3.96-3.97 ppm - unknown	0	1
505	3.95-3.96 ppm - unknown	0	0
506	3.94-3.95 ppm - unknown	0	1
507	3.93-3.94 ppm - Histidine + GPC + Asparagine	1	1
508	3.92-3.93 ppm - Histidine (+ GPC + Asparagine)	1	1
509	3.91-3.92 ppm - unknown	1	1
510	3.90-3.91 ppm - Glucose	1	1
511	3.89-3.90 ppm - unknown	0	0
512	3.88-3.89 ppm - unknown	0	1
513	3.87-3.88 ppm - Betaine (+ Mannitol)	1	1
514	3.86-3.87 ppm - unknown	0	0
515	3.85-3.86 ppm - Trehalose	1	1
516	3.84-3.85 ppm - unknown	0	0
517	3.83-3.84 ppm - unknown	0	0
518	3.82-3.83 ppm - Trehalose + Ribonate	1	1
519	3.81-3.82 ppm - unknown	0	1
520	3.80-3.81 ppm - unknown	0	1
521	3.79-3.80 ppm - unknown	1	1
522	3.78-3.79 ppm - unknown	0	0
523	3.77-3.78 ppm - unknown	0	0
524	3.76-3.77 ppm - unknown	0	0
525	3.75-3.76 ppm - unknown	0	0
526	3.74-3.75 ppm - unknown	0	0
527	3.73-3.74 ppm - unknown	0	0
528	3.72-3.73 ppm - unknown	0	0
529	3.71-3.72 ppm - unknown	0	0
530	3.70-3.71 ppm - unknown	0	0
531	3.69-3.70 ppm - unknown	0	0
532	3.68-3.69 ppm - unknown	0	0
533	3.67-3.68 ppm - unknown	0	0
534	3.66-3.67 ppm - unknown	0	0
535	3.65-3.66 ppm - unknown	0	0
536	3.64-3.65 ppm - unknown	0	0
537	3.63-3.64 ppm - unknown	0	0
538	3.62-3.63 ppm - unknown	0	0
539	3.61-3.62 ppm - unknown	0	0
540	3.60-3.61 ppm - unknown	0	0
541	3.59-3.60 ppm - unknown	0	1
542	3.58-3.59 ppm - unknown	0	0
543	3.57-3.58 ppm - unknown	0	0
544	3.56-3.57 ppm - unknown	0	0
545	3.55-3.56 ppm - unknown	0	0
546	3.54-3.55 ppm - unknown	0	0
547	3.53-3.54 ppm - unknown	0	0
548	3.52-3.53 ppm - unknown	0	0
549	3.51-3.52 ppm - unknown	0	0
550	3.50-3.51 ppm - unknown	0	1
551	3.49-3.50 ppm - unknown	0	0
552	3.48-3.49 ppm - unknown	0	0
553	3.47-3.48 ppm - unknown	0	1
554	3.46-3.47 ppm - unknown	0	0
555	3.45-3.46 ppm - Glucose	1	1
556	3.44-3.45 ppm - unknown	0	1
557	3.43-3.44 ppm - unknown	0	0
558	3.42-3.43 ppm - unknown	0	0
559	3.41-3.42 ppm - Trehalose + Proline	1	1
560	3.40-3.41 ppm - unknown	0	0
561	3.39-3.40 ppm - unknown	0	0
562	3.38-3.39 ppm - unknown	0	0
563	3.37-3.38 ppm - unknown	0	0
564	3.36-3.37 ppm - unknown	0	0
565	3.35-3.36 ppm - unknown	0	0
566	3.34-3.35 ppm - unknown	0	0
567	3.33-3.34 ppm - unknown	0	0
568	3.32-3.33 ppm - unknown	0	0
569	3.31-3.32 ppm - unknown	0	0
570	3.30-3.31 ppm - unknown	0	0
571	3.29-3.30 ppm - unknown	0	0
572	3.28-3.29 ppm - Betaine	1	1
573	3.27-3.28 ppm - Betaine	1	1
574	3.26-3.27 ppm - Betaine	1	1
575	3.25-3.26 ppm - unknown	0	1
576	3.24-3.25 ppm - Arginine + Choline-O-Sulfate + GPC	1	1
577	3.23-3.24 ppm - Choline-O-Sulfate (+ GPC + Arginine)	1	1
578	3.22-3.23 ppm - unknown	0	1
579	3.21-3.22 ppm - unknown	0	1
580	3.20-3.21 ppm - unknown	0	1
581	3.19-3.20 ppm - unknown	0	1
582	3.18-3.19 ppm - unknown	0	0
583	3.17-3.18 ppm - unknown	0	1
584	3.16-3.17 ppm - Histidine	1	1
585	3.15-3.16 ppm - Histidine	1	1
586	3.14-3.15 ppm - unknown	0	1
587	3.13-3.14 ppm - Histidine	1	1
588	3.12-3.13 ppm - Histidine	1	1
589	3.11-3.12 ppm - Histidine	1	1
590	3.10-3.11 ppm - Histidine	1	1
591	3.09-3.10 ppm - unknown	1	1
592	3.08-3.09 ppm - unknown	1	1
593	3.07-3.08 ppm - unknown	1	1
594	3.06-3.07 ppm - unknown	1	1
595	3.05-3.06 ppm - Lysine	1	1
596	3.04-3.05 ppm - unknown	0	1
597	3.03-3.04 ppm - unknown	0	1
598	3.02-3.03 ppm - unknown	0	1
599	3.01-3.02 ppm - unknown	0	0
600	3.00-3.01 ppm - unknown	0	0
601	2.99-3.00 ppm - unknown	0	0
602	2.98-2.99 ppm - unknown	0	0
603	2.97-2.98 ppm - Asparagine	1	1
604	2.96-2.97 ppm - unknown	0	1
605	2.95-2.96 ppm - unknown	0	1
606	2.94-2.95 ppm - unknown	0	1
607	2.93-2.94 ppm - unknown	0	1
608	2.92-2.93 ppm - unknown	0	1
609	2.91-2.92 ppm - unknown	0	1
610	2.90-2.91 ppm - unknown	0	0
611	2.89-2.90 ppm - unknown	0	0
612	2.88-2.89 ppm - unknown	0	0
613	2.87-2.88 ppm - unknown	0	0
614	2.86-2.87 ppm - unknown	0	0
615	2.85-2.86 ppm - unknown	0	0
616	2.84-2.85 ppm - unknown	0	0
617	2.83-2.84 ppm - unknown	0	0
618	2.82-2.83 ppm - unknown	0	1
619	2.81-2.82 ppm - Aspartic Acid, Asparagine	1	1
620	2.80-2.81 ppm - unknown	0	0
621	2.79-2.80 ppm - unknown	0	0
622	2.78-2.79 ppm - unknown	0	1
623	2.77-2.78 ppm - Aspartic Acid	1	1
624	2.76-2.77 ppm - unknown	0	1
625	2.75-2.76 ppm - unknown	1	1
626	2.74-2.75 ppm - unknown	1	1
627	2.73-2.74 ppm - unknown	1	1
628	2.72-2.73 ppm - unknown	0	0
629	2.71-2.72 ppm - unknown	0	1
630	2.70-2.71 ppm - noise	1	1
631	2.69-2.70 ppm - unknown	0	0
632	2.68-2.69 ppm - Citric Acid (+ Malic Acid)	1	1
633	2.67-2.68 ppm - Malic Acid + Citric Acid	1	1
634	2.66-2.67 ppm - Aspartic Acid	1	1
635	2.65-2.66 ppm - unknown	0	0
636	2.64-2.65 ppm - Citric Acid + Malic Acid	1	1
637	2.63-2.64 ppm - Malic Acid	1	1
638	2.62-2.63 ppm - Aspartic Acid	1	1
639	2.61-2.62 ppm - unknown	1	1
640	2.60-2.61 ppm - unknown	0	0
641	2.59-2.60 ppm - unknown	0	0
642	2.58-2.59 ppm - unknown	0	0
643	2.57-2.58 ppm - unknown	0	0
644	2.56-2.57 ppm - unknown	0	0
645	2.55-2.56 ppm - unknown	1	1
646	2.54-2.55 ppm - unknown	0	0
647	2.53-2.54 ppm - Citric Acid	1	1
648	2.52-2.53 ppm - Citric Acid	1	1
649	2.51-2.52 ppm - unknown	0	0
650	2.50-2.51 ppm - unknown	0	0
651	2.49-2.50 ppm - Citric Acid	1	1
652	2.48-2.49 ppm - unknown	0	0
653	2.47-2.48 ppm - unknown	0	0
654	2.46-2.47 ppm - unknown	0	0
655	2.45-2.46 ppm - unknown	0	0
656	2.44-2.45 ppm - unknown	0	0
657	2.43-2.44 ppm - unknown	0	0
658	2.42-2.43 ppm - unknown	0	0
659	2.41-2.42 ppm - unknown	0	1
660	2.40-2.41 ppm - unknown	0	0
661	2.39-2.40 ppm - unknown	0	0
662	2.38-2.39 ppm - unknown	0	0
663	2.37-2.38 ppm - Proline + Malic Acid + Glutamic Acid	1	1
664	2.36-2.37 ppm - Glutamic Acid	1	1
665	2.35-2.36 ppm - Malic Acid + Glutamic Acid (+ Proline)	1	1
666	2.34-2.35 ppm - Malic Acid + Glutamic Acid	1	1
667	2.33-2.34 ppm - Proline + Malic Acid	1	1
668	2.32-2.33 ppm - unknown	0	0
669	2.31-2.32 ppm - unknown	0	0
670	2.30-2.31 ppm - unknown	0	0
671	2.29-2.30 ppm - unknown	0	1
672	2.28-2.29 ppm - unknown	0	0
673	2.27-2.28 ppm - unknown	0	1
674	2.26-2.27 ppm - unknown	0	0
675	2.25-2.26 ppm - unknown	0	0
676	2.24-2.25 ppm - unknown	0	0
677	2.23-2.24 ppm - unknown	0	1
678	2.22-2.23 ppm - unknown	0	0
679	2.21-2.22 ppm - unknown	0	1
680	2.20-2.21 ppm - unknown	1	1
681	2.19-2.20 ppm - unknown	0	1
682	2.18-2.19 ppm - Glutamine + Glutamic Acid	1	1
683	2.17-2.18 ppm - unknown	0	1
684	2.16-2.17 ppm - Glutamine + Glutamic Acid	1	1
685	2.15-2.16 ppm - unknown	0	0
686	2.14-2.15 ppm - unknown	0	0
687	2.13-2.14 ppm - unknown	0	0
688	2.12-2.13 ppm - unknown	0	0
689	2.11-2.12 ppm - unknown	0	0
690	2.10-2.11 ppm - unknown	0	0
691	2.09-2.10 ppm - unknown	0	0
692	2.08-2.09 ppm - unknown	0	0
693	2.07-2.08 ppm - Glutamic Acid (+ Proline)	1	1
694	2.06-2.07 ppm - Glutamic Acid (+ Proline)	1	1
695	2.05-2.06 ppm - unknown	0	1
696	2.04-2.05 ppm - unknown	0	0
697	2.03-2.04 ppm - unknown	0	1
698	2.02-2.03 ppm - unknown	0	1
699	2.01-2.02 ppm - unknown	0	0
700	2.00-2.01 ppm - unknown	0	0
701	1.99-2.00 ppm - unknown	0	0
702	1.98-1.99 ppm - unknown	0	0
703	1.97-1.98 ppm - unknown	0	0
704	1.96-1.97 ppm - unknown	0	0
705	1.95-1.96 ppm - unknown	0	0
706	1.94-1.95 ppm - Arginine + Lysine (+ Isoleucine)	1	1
707	1.93-1.94 ppm - Arginine + Lysine	1	1
708	1.92-1.93 ppm - Arginine + Lysine	1	1
709	1.91-1.92 ppm - unknown	0	1
710	1.90-1.91 ppm - unknown	0	0
711	1.89-1.90 ppm - Arginine + Lysine	1	1
712	1.88-1.89 ppm - unknown	0	0
713	1.87-1.88 ppm - unknown	0	0
714	1.86-1.87 ppm - unknown	0	0
715	1.85-1.86 ppm - unknown	0	0
716	1.84-1.85 ppm - unknown	0	0
717	1.83-1.84 ppm - unknown	0	1
718	1.82-1.83 ppm - unknown	0	1
719	1.81-1.82 ppm - unknown	1	1
720	1.80-1.81 ppm - unknown	0	0
721	1.79-1.80 ppm - unknown	0	1
722	1.78-1.79 ppm - unknown	0	0
723	1.77-1.78 ppm - unknown	0	0
724	1.76-1.77 ppm - unknown	0	0
725	1.75-1.76 ppm - Arginine + Leucine + Lysine	1	1
726	1.74-1.75 ppm - Arginine + Leucine + Lysine	1	1
727	1.73-1.74 ppm - Arginine + Leucine + Lysine	1	1
728	1.72-1.73 ppm - Lysine + Arginine (+ Leucine)	1	1
729	1.71-1.72 ppm - Arginine + Leucine + Lysine	1	1
730	1.70-1.71 ppm - Arginine + Leucine + Lysine	1	1
731	1.69-1.70 ppm - Arginine + Leucine	1	1
732	1.68-1.69 ppm - Arginine + Leucine	1	1
733	1.67-1.68 ppm - Arginine + Leucine	1	1
734	1.66-1.67 ppm - unknown	0	1
735	1.65-1.66 ppm - unknown	0	0
736	1.64-1.65 ppm - unknown	0	0
737	1.63-1.64 ppm - unknown	0	0
738	1.62-1.63 ppm - unknown	0	0
739	1.61-1.62 ppm - unknown	0	0
740	1.60-1.61 ppm - unknown	0	0
741	1.59-1.60 ppm - unknown	0	0
742	1.58-1.59 ppm - unknown	1	1
743	1.57-1.58 ppm - unknown	0	0
744	1.56-1.57 ppm - unknown	0	0
745	1.55-1.56 ppm - unknown	0	0
746	1.54-1.55 ppm - unknown	0	0
747	1.53-1.54 ppm - unknown	0	0
748	1.52-1.53 ppm - unknown	0	0
749	1.51-1.52 ppm - unknown	0	0
750	1.50-1.51 ppm - unknown	0	0
751	1.49-1.50 ppm - unknown	0	0
752	1.48-1.49 ppm - unknown	0	0
753	1.47-1.48 ppm - unknown	0	0
754	1.46-1.47 ppm - unknown	0	1
755	1.45-1.46 ppm - unknown	0	0
756	1.44-1.45 ppm - unknown	0	0
757	1.43-1.44 ppm - unknown	0	1
758	1.42-1.43 ppm - unknown	0	0
759	1.41-1.42 ppm - unknown	0	1
760	1.40-1.41 ppm - unknown	0	0
761	1.39-1.40 ppm - unknown	0	0
762	1.38-1.39 ppm - unknown	0	0
763	1.37-1.38 ppm - unknown	0	0
764	1.36-1.37 ppm - unknown	0	0
765	1.35-1.36 ppm - unknown	0	0
766	1.34-1.35 ppm - unknown	0	0
767	1.33-1.34 ppm - unknown	0	0
768	1.32-1.33 ppm - unknown	0	1
769	1.31-1.32 ppm - unknown	0	0
770	1.30-1.31 ppm - unknown	0	0
771	1.29-1.30 ppm - unknown	0	0
772	1.28-1.29 ppm - unknown	0	0
773	1.27-1.28 ppm - unknown	0	0
774	1.26-1.27 ppm - unknown	0	0
775	1.25-1.26 ppm - Isoleucine	1	1
776	1.24-1.25 ppm - Isoleucine	1	1
777	1.23-1.24 ppm - Isoleucine	1	1
778	1.22-1.23 ppm - Isoleucine	1	1
779	1.21-1.22 ppm - Isoleucine	1	1
780	1.20-1.21 ppm - Isoleucine	1	1
781	1.19-1.20 ppm - unknown	1	1
782	1.18-1.19 ppm - unknown	1	1
783	1.17-1.18 ppm - unknown	1	1
784	1.16-1.17 ppm - unknown	1	1
785	1.15-1.16 ppm - unknown	1	1
786	1.14-1.15 ppm - unknown	1	1
787	1.13-1.14 ppm - unknown	1	1
788	1.12-1.13 ppm - unknown	1	1
789	1.11-1.12 ppm - unknown	1	1
790	1.10-1.11 ppm - unknown	1	1
791	1.09-1.10 ppm - unknown	1	1
792	1.08-1.09 ppm - unknown	1	1
793	1.07-1.08 ppm - unknown	1	1
794	1.06-1.07 ppm - Valine	1	1
795	1.05-1.06 ppm - Valine	1	1
796	1.04-1.05 ppm - Valine	1	1
797	1.03-1.04 ppm - Isoleucine	1	1
798	1.02-1.03 ppm - Isoleucine	1	1
799	1.01-1.02 ppm - unknown	0	0
800	1.00-1.01 ppm - unknown	0	0
801	0.99-1.00 ppm - unknown	0	1
802	0.98-0.99 ppm - unknown	0	0
803	0.97-0.98 ppm - unknown	0	0
804	0.96-0.97 ppm - unknown	0	0
805	0.95-0.96 ppm - Isoleucine (+ Leucine)	1	1
806	0.94-0.95 ppm - unknown	0	0
807	0.93-0.94 ppm - unknown	0	0
808	0.92-0.93 ppm - Isoleucine	1	1
809	0.91-0.92 ppm - unknown	0	1
810	0.90-0.91 ppm - unknown	0	1
811	0.89-0.90 ppm - unknown	1	1
812	0.88-0.89 ppm - unknown	0	1
813	0.87-0.88 ppm - unknown	1	1
814	0.86-0.87 ppm - unknown	0	1
815	0.85-0.86 ppm - unknown	1	1
816	0.84-0.85 ppm - unknown	1	1
817	0.83-0.84 ppm - unknown	1	1
818	0.82-0.83 ppm - unknown	1	1
819	0.81-0.82 ppm - unknown	1	1
820	0.80-0.81 ppm - unknown	1	1
821	0.79-0.80 ppm - unknown	1	1
822	0.78-0.79 ppm - unknown	1	1
823	0.77-0.78 ppm - unknown	1	1
